# Supplementary material for: 1,6-Bis(chloro­meth­yl)pyridine
Source: Acta Crystallogr Sect E Struct Rep Online. 2011 Jun 4;67(Pt 7):o1577. doi: 10.1107/S1600536811020678 (PMC3151947; doi:10.1107/S1600536811020678)
Supplement: Supplementary file 1 [file e-67-o1577-sup1.cif]

##############################################################################
#                                                                            #
# This CIF contains the data in a paper accepted for publication in          #
# Acta Crystallographica Section E. It conforms to the requirements of       #
# Notes for Authors for Acta Crystallographica Section E, and has been       #
# peer reviewed under the auspices of the IUCr Commission on Journals.       #
#                                                                            #
# Full details of the Crystallographic Information File format               #
# are given in the paper "The Crystallographic Information File (CIF):       #
# a New Standard Archive File for Crystallography" by S. R. Hall, F. H.      #
# Allen and I. D. Brown [Acta Cryst. (1991), A47, 655-685].                  #
#                                                                            #
# The current version of the core CIF dictionary is obtainable from          #
# ftp://ftp.iucr.org/pub/cif_core.dic.                                       #
#                                                                            #
# Software is freely available for graphical display of the structure(s)     #
# in this CIF. For information consult the CIF software page                 #
# http://www.iucr.org/resources/cif/software.                                #
#                                                                            #
# This file may be used for bona fide research purposes within the           #
# scientific community so long as proper attribution is given to the journal # 
# article from which it was obtained.                                        #
#                                                                            #
##############################################################################
data_I
_audit_creation_method     SHELXL-97
_chemical_name_systematic
;
1,6-Bis(chloromethyl)pyridine
;
_chemical_name_common     '1,6-Bis(chloromethyl)pyridine'
_chemical_formula_moiety     'C7 H7 Cl2 N'
_chemical_formula_sum     'C7 H7 Cl2 N'
_chemical_formula_iupac     'C7 H7 Cl2 N'
_chemical_formula_weight     176.04
_chemical_melting_point     346
_symmetry_cell_setting     monoclinic
_symmetry_space_group_name_H-M     'P 21/c'
_symmetry_space_group_name_Hall     '-P 2ybc '
loop_
    _symmetry_equiv_pos_as_xyz
    'x, y, z'
    '-x, y+1/2, -z+1/2'
    '-x, -y, -z'
    'x, -y-1/2, z-1/2'
_cell_length_a     8.9927(2)
_cell_length_b     12.1581(3)
_cell_length_c     7.4893(2)
_cell_angle_alpha     90.00
_cell_angle_beta     113.5350(10)
_cell_angle_gamma     90.00
_cell_volume     750.72(3)
_cell_formula_units_Z     4
_cell_measurement_reflns_used     5840
_cell_measurement_theta_min     2.47
_cell_measurement_theta_max     28.29
_cell_measurement_temperature     100(2)
_exptl_crystal_description     'platelet'
_exptl_crystal_colour     'colourless'
_exptl_crystal_size_max     0.517
_exptl_crystal_size_mid     0.405
_exptl_crystal_size_min     0.176
_exptl_crystal_density_diffrn     1.558
_exptl_crystal_density_meas     ?
_exptl_crystal_density_method     'not measured'
_exptl_crystal_F_000     360
_exptl_absorpt_coefficient_mu     0.778
_exptl_absorpt_correction_type     multi-scan
_exptl_absorpt_process_details
;
(<i>SADABS</i>; Bruker, 2008)
;
_exptl_absorpt_correction_T_min     0.727
_exptl_absorpt_correction_T_max     0.872
_exptl_special_details
;
;
_diffrn_ambient_temperature     100(2)
_diffrn_radiation_type     MoK\a
_diffrn_radiation_wavelength     0.71073
_diffrn_radiation_source     'fine-focus sealed tube'
_diffrn_radiation_monochromator     graphite
_diffrn_measurement_device_type     'Bruker APEXII CCD'
_diffrn_measurement_device     ?
_diffrn_measurement_method     '\f and \w'
_diffrn_reflns_number     6994
_diffrn_reflns_av_R_equivalents     0.0143
_diffrn_reflns_av_sigmaI/netI     0.0119
_diffrn_reflns_theta_min     2.47
_diffrn_reflns_theta_max     28.29
_diffrn_reflns_theta_full     28.29
_diffrn_measured_fraction_theta_max     0.995
_diffrn_measured_fraction_theta_full     0.995
_diffrn_reflns_limit_h_min     -11
_diffrn_reflns_limit_h_max     11
_diffrn_reflns_limit_k_min     -14
_diffrn_reflns_limit_k_max     16
_diffrn_reflns_limit_l_min     -9
_diffrn_reflns_limit_l_max     9
_refine_special_details
;
;
_reflns_number_total     1845
_reflns_number_gt     1768
_reflns_threshold_expression     I>2sigma(I)
_refine_ls_structure_factor_coef     Fsqd
_refine_ls_matrix_type     full
_refine_ls_R_factor_all     0.0194
_refine_ls_R_factor_gt     0.0185
_refine_ls_wR_factor_gt     0.0502
_refine_ls_wR_factor_ref     0.0510
_refine_ls_goodness_of_fit_ref     1.087
_refine_ls_restrained_S_all     1.087
_refine_ls_number_reflns     1845
_refine_ls_number_parameters     91
_refine_ls_number_restraints     0
_refine_ls_hydrogen_treatment     constr
_refine_ls_weighting_scheme     calc
_refine_ls_weighting_details
         'calc w=1/[\s^2^(Fo^2^)+(0.0223P)^2^+0.2778P] where P=(Fo^2^+2Fc^2^)/3'
_atom_sites_solution_hydrogens     geom
_atom_sites_solution_primary     direct
_atom_sites_solution_secondary     difmap
_refine_ls_shift/su_max     0.001
_refine_ls_shift/su_mean     0.000
_refine_diff_density_max     0.355
_refine_diff_density_min     -0.177
_refine_ls_extinction_method     none
_refine_ls_extinction_coef     ?
_refine_ls_abs_structure_Flack     ?
loop_
    _atom_type_symbol
    _atom_type_description
    _atom_type_scat_dispersion_real
    _atom_type_scat_dispersion_imag
    _atom_type_scat_source
    'C' 'C' 0.0033 0.0016
                         'International Tables Vol C Tables 4.2.6.8 and 6.1.1.4'
    'H' 'H' 0.0000 0.0000
                         'International Tables Vol C Tables 4.2.6.8 and 6.1.1.4'
    'Cl' 'Cl' 0.1484 0.1585
                         'International Tables Vol C Tables 4.2.6.8 and 6.1.1.4'
    'N' 'N' 0.0061 0.0033
                         'International Tables Vol C Tables 4.2.6.8 and 6.1.1.4'
_computing_data_collection     'APEX2 (Bruker, 2010)'
_computing_cell_refinement     'SAINT (Bruker, 2010)'
_computing_data_reduction     'SAINT (Bruker, 2010)'
_computing_structure_solution     'SHELXS97 (Sheldrick, 2008)'
_computing_structure_refinement     'SHELXL97 (Sheldrick, 2008)'
_computing_molecular_graphics
      'ORTEP-3 (Farrugia, 1997) and <i>Mercury</i> (Macrae <i>et al.</i>, 2008)'
_computing_publication_material
                            'SHELXL97 (Sheldrick, 2008) and PLATON (Spek, 2009)'
loop_
    _atom_site_type_symbol
    _atom_site_label
    _atom_site_fract_x
    _atom_site_fract_y
    _atom_site_fract_z
    _atom_site_U_iso_or_equiv
    _atom_site_adp_type
    _atom_site_calc_flag
    _atom_site_refinement_flags
    _atom_site_occupancy
    _atom_site_symmetry_multiplicity
    _atom_site_disorder_assembly
    _atom_site_disorder_group
    Cl Cl1 -0.34591(3) 0.401927(19) 0.11753(3) 0.01804(7) Uani d . 1 1 . .
    Cl Cl2 0.47219(3) 0.37996(2) 0.61934(3) 0.01866(7) Uani d . 1 1 . .
    N N1 0.06320(9) 0.35805(7) 0.36585(10) 0.01355(16) Uani d . 1 1 . .
    C C1 -0.06797(11) 0.30473(8) 0.36501(12) 0.01361(17) Uani d . 1 1 . .
    C C2 -0.07993(11) 0.19055(8) 0.36280(13) 0.01536(18) Uani d . 1 1 . .
    H H2 -0.1747 0.1559 0.3626 0.018 Uiso calc R 1 1 . .
    C C3 0.04877(11) 0.12810(8) 0.36096(13) 0.01600(18) Uani d . 1 1 . .
    H H3 0.0435 0.0500 0.3585 0.019 Uiso calc R 1 1 . .
    C C4 0.18529(11) 0.18224(8) 0.36276(13) 0.01472(18) Uani d . 1 1 . .
    H H4 0.2757 0.1420 0.3624 0.018 Uiso calc R 1 1 . .
    C C5 0.18709(10) 0.29671(8) 0.36515(12) 0.01296(17) Uani d . 1 1 . .
    C C6 -0.20508(12) 0.37527(8) 0.36486(13) 0.01779(19) Uani d . 1 1 . .
    H H6A -0.1617 0.4457 0.4317 0.021 Uiso calc R 1 1 . .
    H H6B -0.2620 0.3375 0.4365 0.021 Uiso calc R 1 1 . .
    C C7 0.33299(11) 0.35840(8) 0.36959(13) 0.01679(19) Uani d . 1 1 . .
    H H7A 0.2991 0.4302 0.3033 0.020 Uiso calc R 1 1 . .
    H H7B 0.3872 0.3160 0.2998 0.020 Uiso calc R 1 1 . .
loop_
    _atom_site_aniso_label
    _atom_site_aniso_U_11
    _atom_site_aniso_U_22
    _atom_site_aniso_U_33
    _atom_site_aniso_U_12
    _atom_site_aniso_U_13
    _atom_site_aniso_U_23
    Cl1 0.01397(11) 0.02042(12) 0.01663(12) 0.00406(8) 0.00284(8) 0.00130(8)
    Cl2 0.01427(11) 0.02260(13) 0.01632(12) -0.00528(8) 0.00316(8) -0.00105(8)
    N1 0.0133(4) 0.0151(4) 0.0111(3) 0.0002(3) 0.0037(3) -0.0007(3)
    C1 0.0118(4) 0.0183(4) 0.0093(4) 0.0014(3) 0.0027(3) -0.0005(3)
    C2 0.0126(4) 0.0193(4) 0.0131(4) -0.0030(3) 0.0040(3) -0.0002(3)
    C3 0.0177(4) 0.0136(4) 0.0153(4) -0.0009(3) 0.0050(3) -0.0006(3)
    C4 0.0134(4) 0.0165(4) 0.0137(4) 0.0016(3) 0.0048(3) -0.0008(3)
    C5 0.0118(4) 0.0165(4) 0.0093(4) -0.0014(3) 0.0029(3) -0.0008(3)
    C6 0.0143(4) 0.0243(5) 0.0135(4) 0.0042(4) 0.0042(3) -0.0007(3)
    C7 0.0146(4) 0.0218(5) 0.0134(4) -0.0046(3) 0.0049(3) -0.0021(3)
_geom_special_details
;
;
loop_
    _geom_bond_atom_site_label_1
    _geom_bond_atom_site_label_2
    _geom_bond_site_symmetry_2
    _geom_bond_distance
    _geom_bond_publ_flag
    Cl1 C6 . 1.8074(10) ?
    Cl2 C7 . 1.8068(9) ?
    N1 C5 . 1.3425(11) ?
    N1 C1 . 1.3438(12) ?
    C1 C2 . 1.3920(14) ?
    C1 C6 . 1.5016(13) ?
    C2 C3 . 1.3888(13) ?
    C2 H2 . 0.9500 ?
    C3 C4 . 1.3883(13) ?
    C3 H3 . 0.9500 ?
    C4 C5 . 1.3918(13) ?
    C4 H4 . 0.9500 ?
    C5 C7 . 1.5001(12) ?
    C6 H6A . 0.9900 ?
    C6 H6B . 0.9900 ?
    C7 H7A . 0.9900 ?
    C7 H7B . 0.9900 ?
loop_
    _geom_angle_atom_site_label_1
    _geom_angle_atom_site_label_2
    _geom_angle_atom_site_label_3
    _geom_angle_site_symmetry_1
    _geom_angle_site_symmetry_3
    _geom_angle
    _geom_angle_publ_flag
    C5 N1 C1 . . 117.41(8) ?
    N1 C1 C2 . . 123.00(8) ?
    N1 C1 C6 . . 116.32(8) ?
    C2 C1 C6 . . 120.67(8) ?
    C3 C2 C1 . . 118.98(9) ?
    C3 C2 H2 . . 120.5 ?
    C1 C2 H2 . . 120.5 ?
    C4 C3 C2 . . 118.55(9) ?
    C4 C3 H3 . . 120.7 ?
    C2 C3 H3 . . 120.7 ?
    C3 C4 C5 . . 118.68(8) ?
    C3 C4 H4 . . 120.7 ?
    C5 C4 H4 . . 120.7 ?
    N1 C5 C4 . . 123.38(8) ?
    N1 C5 C7 . . 116.23(8) ?
    C4 C5 C7 . . 120.39(8) ?
    C1 C6 Cl1 . . 110.02(6) ?
    C1 C6 H6A . . 109.7 ?
    Cl1 C6 H6A . . 109.7 ?
    C1 C6 H6B . . 109.7 ?
    Cl1 C6 H6B . . 109.7 ?
    H6A C6 H6B . . 108.2 ?
    C5 C7 Cl2 . . 109.50(6) ?
    C5 C7 H7A . . 109.8 ?
    Cl2 C7 H7A . . 109.8 ?
    C5 C7 H7B . . 109.8 ?
    Cl2 C7 H7B . . 109.8 ?
    H7A C7 H7B . . 108.2 ?
loop_
    _geom_torsion_atom_site_label_1
    _geom_torsion_atom_site_label_2
    _geom_torsion_atom_site_label_3
    _geom_torsion_atom_site_label_4
    _geom_torsion_site_symmetry_1
    _geom_torsion_site_symmetry_2
    _geom_torsion_site_symmetry_3
    _geom_torsion_site_symmetry_4
    _geom_torsion
    _geom_torsion_publ_flag
    C5 N1 C1 C2 . . . . -0.23(12) ?
    C5 N1 C1 C6 . . . . -179.72(7) ?
    N1 C1 C2 C3 . . . . -0.14(14) ?
    C6 C1 C2 C3 . . . . 179.33(8) ?
    C1 C2 C3 C4 . . . . 0.44(13) ?
    C2 C3 C4 C5 . . . . -0.38(13) ?
    C1 N1 C5 C4 . . . . 0.29(12) ?
    C1 N1 C5 C7 . . . . -178.98(7) ?
    C3 C4 C5 N1 . . . . 0.01(13) ?
    C3 C4 C5 C7 . . . . 179.26(8) ?
    N1 C1 C6 Cl1 . . . . 91.43(8) ?
    C2 C1 C6 Cl1 . . . . -88.07(9) ?
    N1 C5 C7 Cl2 . . . . 90.05(8) ?
    C4 C5 C7 Cl2 . . . . -89.24(9) ?
data_global
_journal_date_recd_electronic     2011-05-26
_journal_date_accepted     2011-05-30
_journal_name_full     'Acta Crystallographica, Section E'
_journal_year     2011
_journal_volume     67
_journal_issue      7
_journal_page_first     o1577
_journal_page_last     o1577
_journal_paper_category     QO
_journal_coeditor_code     IS2723
_publ_contact_author_name     'Dr Richard Betz'
_publ_contact_author_address
;
Department of Chemistry
Nelson Mandela Metropolitan University
Summerstrand Campus (South)
University Way
Summerstrand
PO Box 77000
Port Elizabeth 6031
South Africa
;
_publ_contact_author_email     'richard.betz@webmail.co.za'
_publ_contact_author_fax     '+27-41-504-4236'
_publ_contact_author_phone     '+27-41-504-4285'
_publ_section_title
;
1,6-Bis(chloromethyl)pyridine
;
loop_
    _publ_author_name
    _publ_author_address
    'Betz, Richard'
;
Nelson Mandela Metropolitan University
Summerstrand Campus
Department of Chemistry
University Way
Summerstrand
PO Box 77000
Port Elizabeth 6031
South Africa
;
    'Gerber, Thomas'
;
Nelson Mandela Metropolitan University
Summerstrand Campus
Department of Chemistry
University Way
Summerstrand
PO Box 77000
Port Elizabeth 6031
South Africa
;
    'Schalekamp, Henk'
;
Nelson Mandela Metropolitan University
Summerstrand Campus
Department of Chemistry
University Way
Summerstrand
PO Box 77000
Port Elizabeth 6031
South Africa
;
