# Supplementary material for: 1,6-Bis(chloro­meth­yl)pyridine
Source: Acta Crystallogr Sect E Struct Rep Online. 2011 Jun 4;67(Pt 7):o1577. doi: 10.1107/S1600536811020678 (PMC3151947; doi:10.1107/S1600536811020678)
Supplement: Supplementary file 3 [file e-67-o1577-Isup3.hkl]

# 
# h,k,l, Fc-squared, Fo-squared, sigma(Fo-squared) and status flag 
# 
data_I
_shelx_title ' ba217_s in P2(1)/c' 
_shelx_refln_list_code          4 
_shelx_F_calc_maximum       83.29 
_exptl_crystal_F_000       360.00 
_reflns_d_resolution_high  0.7497 
 
loop_ 
 _symmetry_equiv_pos_as_xyz 
 'x, y, z' 
 '-x, y+1/2, -z+1/2' 
 '-x, -y, -z' 
 'x, -y-1/2, z-1/2' 
 
_cell_length_a     8.9927 
_cell_length_b    12.1581 
_cell_length_c     7.4893 
_cell_angle_alpha  90.000 
_cell_angle_beta  113.535 
_cell_angle_gamma  90.000 
 
_shelx_F_squared_multiplier     1.000 
 
loop_ 
 _refln_index_h 
 _refln_index_k 
 _refln_index_l 
 _refln_F_squared_calc 
 _refln_F_squared_meas 
 _refln_F_squared_sigma 
 _refln_observed_status 
   1   0   0        1.09        1.95      0.21 o 
   2   0   0      755.79      800.48      7.84 o 
   3   0   0       16.01       18.77      0.60 o 
   4   0   0        5.98        6.43      0.53 o 
   5   0   0      510.10      509.16      7.18 o 
   6   0   0     1525.45     1566.13     21.65 o 
   7   0   0     4361.16     4294.74     59.40 o 
   8   0   0      861.76      899.65     12.62 o 
   9   0   0       15.48       15.27      0.90 o 
  10   0   0      416.23      423.91      6.61 o 
   1   1   0       75.34       74.86      0.55 o 
   2   1   0       87.60      111.06      0.78 o 
   3   1   0       14.40       13.59      0.32 o 
   4   1   0     1456.85     1522.53     14.97 o 
   5   1   0      728.56      692.67      6.78 o 
   6   1   0      268.39      274.88      2.96 o 
   7   1   0      869.02      873.41      8.62 o 
   8   1   0       28.80       27.97      0.74 o 
   9   1   0       53.88       55.34      1.21 o 
  10   1   0      182.20      185.87      2.43 o 
   0   2   0     2279.42     2231.78     21.05 o 
   1   2   0     2709.91     2732.56     19.56 o 
   2   2   0        2.64        4.12      0.20 o 
   3   2   0      569.70      626.51      4.92 o 
   4   2   0        2.39        2.25      0.21 o 
   5   2   0       23.31       23.68      0.55 o 
   6   2   0      151.43      155.86      1.87 o 
   7   2   0       53.33       53.61      1.26 o 
   8   2   0      237.35      248.49      2.87 o 
   9   2   0      163.11      167.13      2.19 o 
  10   2   0       79.25       85.62      1.47 o 
   1   3   0     1608.98     1606.99     10.20 o 
   2   3   0      958.14      996.36      6.70 o 
   3   3   0     1688.36     1925.64     15.08 o 
   5   3   0     4509.79     4400.66     42.66 o 
   6   3   0     1064.72     1039.85     12.22 o 
   7   3   0       36.35       34.17      0.90 o 
   8   3   0       21.19       20.20      0.68 o 
   9   3   0       30.99       33.96      0.91 o 
  10   3   0      339.15      345.01      3.96 o 
   1   4   0     2294.07     2217.10     14.98 o 
   2   4   0      916.12      933.77      6.72 o 
   3   4   0      135.25      174.50      1.85 o 
   4   4   0      109.42      109.33      1.01 o 
   5   4   0      521.24      532.17      4.64 o 
   6   4   0     1052.57     1036.73      8.85 o 
   7   4   0     1518.08     1437.86     12.22 o 
   8   4   0       29.57       23.21      0.69 o 
   9   4   0       94.53      102.19      1.57 o 
  10   4   0      422.65      444.87      5.28 o 
   1   5   0      350.19      363.97      2.88 o 
   2   5   0       81.68       78.18      0.68 o 
   3   5   0      728.20      792.90      6.70 o 
   4   5   0      113.72      141.63      1.61 o 
   5   5   0      152.24      175.32      1.79 o 
   6   5   0       57.12       61.69      1.00 o 
   7   5   0      618.82      585.53      6.65 o 
   8   5   0      118.71      124.76      1.75 o 
   9   5   0      147.15      149.86      2.04 o 
  10   5   0       73.96       78.02      1.42 o 
   1   6   0     2002.70     2074.77     16.24 o 
   2   6   0       46.64       56.34      0.55 o 
   3   6   0      480.41      475.24      4.11 o 
   4   6   0      123.24      125.44      1.49 o 
   5   6   0       15.97       14.88      0.47 o 
   6   6   0      477.63      466.25      4.30 o 
   7   6   0       13.36       20.16      0.64 o 
   8   6   0      159.35      131.90      1.82 o 
   9   6   0      359.13      335.01      3.80 o 
  10   6   0      174.22      178.71      2.40 o 
   1   7   0      832.76      864.59      6.72 o 
   2   7   0      471.55      459.12      3.63 o 
   3   7   0      756.19      780.05      6.62 o 
   4   7   0       16.78       20.72      0.91 o 
   5   7   0     3008.93     2951.11     28.76 o 
   6   7   0      991.91      953.45      8.34 o 
   7   7   0        3.99        5.88      0.45 o 
   8   7   0        0.93        0.61      0.37 o 
   9   7   0       33.12       32.20      0.87 o 
   0   8   0     1045.91     1006.91     11.04 o 
   1   8   0     1442.46     1455.14     11.22 o 
   2   8   0      738.29      708.80      6.05 o 
   3   8   0       13.57       13.25      0.35 o 
   4   8   0      447.76      441.74      3.90 o 
   5   8   0      207.95      206.48      2.34 o 
   6   8   0      261.56      254.52      2.56 o 
   7   8   0      131.11      138.58      1.84 o 
   8   8   0       81.77       76.60      1.31 o 
   9   8   0       39.51       33.50      1.66 o 
   1   9   0      340.37      339.77      3.03 o 
   2   9   0      249.07      255.54      2.34 o 
   3   9   0     1362.78     1358.29     11.40 o 
   4   9   0     2015.02     2016.54     16.91 o 
   5   9   0       75.56       73.87      1.12 o 
   6   9   0        0.11       -0.20      0.26 o 
   7   9   0      201.72      200.24      2.78 o 
   8   9   0      493.54      492.59      7.51 o 
   9   9   0      171.57      165.24      4.41 o 
   0  10   0     1337.60     1229.03     16.54 o 
   1  10   0      201.18      214.57      2.28 o 
   2  10   0       16.23       19.56      0.49 o 
   3  10   0       15.22       16.00      0.42 o 
   4  10   0      193.71      189.36      2.16 o 
   5  10   0        0.06       -0.17      0.30 o 
   6  10   0      220.54      217.50      3.67 o 
   7  10   0      323.18      321.84      4.22 o 
   8  10   0       25.92       32.78      2.65 o 
   1  11   0       55.47       61.84      0.89 o 
   2  11   0        2.19        2.49      0.29 o 
   3  11   0        0.14       -0.04      0.31 o 
   4  11   0      712.39      702.63      9.93 o 
   5  11   0      316.43      311.91      4.86 o 
   6  11   0      368.55      365.29      5.66 o 
   7  11   0      210.28      214.22      3.10 o 
   8  11   0        0.22        0.77      0.62 o 
   0  12   0      770.75      686.62     13.62 o 
   1  12   0        2.19        5.01      0.55 o 
   2  12   0      477.33      457.45      6.63 o 
   3  12   0      543.16      542.86      7.81 o 
   4  12   0      388.64      398.93      6.31 o 
   5  12   0       31.64       30.63      1.15 o 
   6  12   0        1.03        1.02      0.78 o 
   7  12   0       99.26      107.11      1.91 o 
   1  13   0      359.99      342.84      5.16 o 
   2  13   0      280.59      274.78      4.29 o 
   3  13   0      171.44      189.79      3.22 o 
   4  13   0      406.34      419.61      6.31 o 
   5  13   0       60.13       61.61      1.62 o 
   6  13   0       37.67       37.07      1.32 o 
   0  14   0      146.58      159.43      3.95 o 
   1  14   0      188.63      172.17      2.99 o 
   2  14   0        0.28       -0.21      0.50 o 
   3  14   0        2.02        3.06      0.57 o 
   4  14   0       21.06       20.00      1.05 o 
   5  14   0        0.58        0.04      0.55 o 
   1  15   0        0.47        1.45      0.71 o 
   2  15   0       68.66       72.56      1.70 o 
   3  15   0        2.03       -0.13      0.63 o 
   4  15   0      149.33      172.21      3.14 o 
   0  16   0      148.62      159.36      4.16 o 
   1  16   0       32.09       35.45      1.30 o 
 -11   1   1        5.79        7.42      0.59 o 
 -10   1   1       13.81       14.19      0.68 o 
  -9   1   1      135.44      138.09      1.88 o 
  -8   1   1      626.49      637.80      6.47 o 
  -7   1   1      689.35      692.81      6.90 o 
  -6   1   1       38.93       42.79      0.77 o 
  -5   1   1       89.50       89.27      1.14 o 
  -4   1   1      561.82      519.78      5.07 o 
  -3   1   1     1672.40     1700.23     17.84 o 
  -2   1   1       10.90       10.51      0.15 o 
  -1   1   1      422.57      429.06      2.71 o 
   0   1   1      233.18      244.16      1.64 o 
   1   1   1     2128.20     2117.30     25.96 o 
   2   1   1     2358.08     2318.60     18.32 o 
   3   1   1     3032.33     2970.93     40.44 o 
   4   1   1     1469.80     1500.68     14.85 o 
   5   1   1       57.24       53.63      0.87 o 
   6   1   1       42.69       43.73      0.83 o 
   7   1   1      238.83      240.10      2.77 o 
   8   1   1      303.89      298.18      3.38 o 
   9   1   1      530.77      534.85      5.66 o 
  10   1   1      186.13      190.55      2.51 o 
 -11   2   1       60.27       61.18      1.26 o 
 -10   2   1      361.64      370.08      4.15 o 
  -9   2   1     1456.57     1471.47     14.29 o 
  -8   2   1     2016.53     2018.79     19.46 o 
  -7   2   1       63.38       65.88      1.47 o 
  -6   2   1       48.27       42.80      0.77 o 
  -5   2   1        0.61        0.14      0.21 o 
  -4   2   1      777.65      734.25      7.06 o 
  -1   2   1     2390.36     2448.49     18.83 o 
   0   2   1      623.88      647.20      4.62 o 
   1   2   1      582.88      616.45      3.92 o 
   2   2   1        0.47       -0.17      0.17 o 
   3   2   1      495.67      494.22      4.34 o 
   4   2   1     2607.82     2625.25     25.43 o 
   5   2   1      440.75      428.18      4.37 o 
   6   2   1      488.90      496.70      5.08 o 
   7   2   1     1568.24     1530.52     14.75 o 
   8   2   1      792.62      787.31      7.94 o 
   9   2   1       83.14       86.60      1.43 o 
  10   2   1        2.60        2.82      0.47 o 
 -11   3   1       46.17       52.02      1.20 o 
 -10   3   1       29.02       29.65      0.96 o 
  -9   3   1      138.84      133.22      1.84 o 
  -8   3   1      162.43      160.21      2.03 o 
  -7   3   1       38.40       45.81      2.53 o 
  -6   3   1        1.74        4.83      0.33 o 
  -5   3   1        0.59        3.05      0.26 o 
  -4   3   1        1.33        0.75      0.23 o 
  -3   3   1      435.61      436.41      3.93 o 
  -2   3   1      150.19      150.09      1.16 o 
  -1   3   1      108.01      102.04      0.73 o 
   0   3   1     1171.73     1149.11      7.67 o 
   1   3   1      693.53      722.11      4.91 o 
   2   3   1      711.19      714.87      5.57 o 
   3   3   1      220.20      221.85      1.85 o 
   4   3   1     1238.06     1232.14      9.58 o 
   5   3   1      354.54      346.70      3.61 o 
   6   3   1       35.68       35.43      0.77 o 
   7   3   1      359.45      356.56      3.86 o 
   8   3   1       25.90       27.33      0.77 o 
   9   3   1      171.27      177.87      2.34 o 
  10   3   1       53.36       56.86      1.34 o 
 -11   4   1        1.80        2.23      0.48 o 
 -10   4   1        0.26        0.55      0.39 o 
  -9   4   1      262.50      262.43      3.33 o 
  -8   4   1       33.68       36.78      1.50 o 
  -7   4   1        8.05        5.87      0.40 o 
  -6   4   1      177.08      178.14      2.06 o 
  -5   4   1      122.40      136.38      1.61 o 
  -4   4   1       55.91       53.76      1.41 o 
  -3   4   1       93.22       95.37      0.98 o 
  -2   4   1     1814.36     1734.54     12.58 o 
  -1   4   1       20.18       23.60      0.28 o 
   0   4   1       80.78       91.83      0.78 o 
   1   4   1      470.30      470.53      2.97 o 
   2   4   1       49.96       46.00      0.47 o 
   3   4   1       95.67       94.00      0.89 o 
   4   4   1      293.32      312.59      2.81 o 
   5   4   1       53.68       64.80      0.76 o 
   6   4   1       66.62       70.22      0.91 o 
   7   4   1      160.50      169.74      1.80 o 
   8   4   1      149.43      144.84      1.96 o 
   9   4   1        2.54        1.79      0.43 o 
  10   4   1        9.80        9.24      0.61 o 
 -10   5   1       58.61       65.20      1.26 o 
  -9   5   1      128.36      132.97      2.32 o 
  -8   5   1      795.98      775.00      7.78 o 
  -7   5   1      926.33      880.92      8.68 o 
  -6   5   1       89.83       94.26      1.28 o 
  -5   5   1      195.76      172.74      1.95 o 
  -4   5   1      761.41      740.02      6.40 o 
  -3   5   1     1188.56     1223.89      9.44 o 
  -2   5   1        0.74        1.15      0.13 o 
  -1   5   1      667.51      691.54      5.36 o 
   0   5   1       12.44       12.07      0.24 o 
   1   5   1     1782.59     1759.33     13.68 o 
   2   5   1     2413.85     2404.64     17.19 o 
   3   5   1     3663.80     3596.07     27.95 o 
   4   5   1     1010.46     1014.89      8.62 o 
   5   5   1        5.51        5.80      0.27 o 
   6   5   1       74.10       70.43      0.92 o 
   7   5   1       87.93       88.52      1.36 o 
   8   5   1      644.15      628.24      6.48 o 
   9   5   1      403.46      391.99      4.36 o 
 -10   6   1      130.99      132.06      1.93 o 
  -9   6   1     1004.75      997.15     11.75 o 
  -8   6   1      630.76      627.38      7.30 o 
  -7   6   1      132.60      132.96      1.73 o 
  -6   6   1      226.94      214.20      2.42 o 
  -5   6   1      124.52      123.00      1.34 o 
  -4   6   1      493.74      485.36      4.80 o 
  -3   6   1     3000.37     2944.81     22.86 o 
  -2   6   1     3851.07     3795.40     32.39 o 
  -1   6   1      840.65      793.07      7.54 o 
   0   6   1       18.73       15.40      0.25 o 
   1   6   1        3.98        3.38      0.15 o 
   2   6   1       20.14       18.07      0.31 o 
   3   6   1       63.36       61.47      0.73 o 
   4   6   1      873.42      887.86      7.57 o 
   5   6   1       46.62       45.21      0.66 o 
   6   6   1      163.35      162.00      1.73 o 
   7   6   1      583.18      584.83      8.38 o 
   8   6   1      353.22      352.24      3.93 o 
   9   6   1       65.00       64.86      1.47 o 
 -10   7   1      130.33      131.78      2.27 o 
  -9   7   1      120.00      116.87      2.10 o 
  -8   7   1        3.63        3.38      0.40 o 
  -7   7   1      117.80      121.20      1.64 o 
  -6   7   1       23.43       19.04      0.59 o 
  -5   7   1        0.02       -0.08      0.44 o 
  -4   7   1      578.47      589.74      5.08 o 
  -3   7   1        3.26        3.16      0.21 o 
  -2   7   1      270.75      274.30      2.46 o 
  -1   7   1      534.72      528.91      4.55 o 
   0   7   1      831.30      812.60      6.87 o 
   1   7   1      276.79      293.56      2.37 o 
   2   7   1        6.34       12.59      0.42 o 
   3   7   1       80.18       78.41      0.97 o 
   4   7   1      616.67      615.54      6.07 o 
   5   7   1      686.52      691.49      6.84 o 
   6   7   1      272.41      279.17      2.78 o 
   7   7   1      239.20      234.82      2.76 o 
   8   7   1        0.43        1.04      0.47 o 
   9   7   1       27.59       25.18      0.98 o 
  -9   8   1      184.24      179.57      3.40 o 
  -8   8   1      185.24      192.62      2.65 o 
  -7   8   1        0.81        0.66      0.31 o 
  -6   8   1      303.95      296.89      2.88 o 
  -5   8   1       81.20       87.54      1.20 o 
  -4   8   1      214.28      203.18      1.92 o 
  -3   8   1      172.14      184.38      1.59 o 
  -2   8   1     1264.66     1157.40      9.96 o 
  -1   8   1      227.25      228.28      2.09 o 
   0   8   1      218.12      220.71      2.37 o 
   1   8   1      564.86      553.89      4.35 o 
   2   8   1       17.06       17.51      0.34 o 
   3   8   1      119.54      120.64      1.26 o 
   4   8   1      125.04      120.97      1.51 o 
   5   8   1      381.35      383.07      4.00 o 
   6   8   1      138.86      144.17      1.66 o 
   7   8   1      375.41      368.78      4.08 o 
   8   8   1      191.43      185.35      2.80 o 
   9   8   1       26.10       21.26      0.95 o 
  -9   9   1      122.23      122.92      2.62 o 
  -8   9   1      600.27      594.66      8.57 o 
  -7   9   1      331.18      323.72      5.04 o 
  -6   9   1       13.98       12.24      0.48 o 
  -5   9   1        5.21        6.56      0.39 o 
  -4   9   1      709.23      712.44      6.13 o 
  -3   9   1      396.04      402.63      3.56 o 
  -2   9   1       17.22       16.46      0.39 o 
  -1   9   1       62.14       67.48      0.79 o 
   0   9   1       39.78       36.54      0.85 o 
   1   9   1      451.77      445.20      3.93 o 
   2   9   1      954.35      976.24      7.56 o 
   3   9   1     2402.51     2394.91     22.16 o 
   4   9   1      264.83      262.54      2.84 o 
   5   9   1       35.44       36.68      0.92 o 
   6   9   1        2.18        1.63      0.43 o 
   7   9   1       71.74       71.32      1.44 o 
   8   9   1      203.43      196.52      2.93 o 
  -9  10   1       97.03       94.31      4.66 o 
  -8  10   1      233.46      238.65      4.14 o 
  -7  10   1      119.92      125.92      2.05 o 
  -6  10   1      316.29      320.26      3.51 o 
  -5  10   1      451.91      448.84      6.36 o 
  -4  10   1      595.76      591.32      6.83 o 
  -3  10   1       89.66       96.55      1.06 o 
  -2  10   1      737.81      746.05      7.23 o 
  -1  10   1      407.52      378.39      3.44 o 
   0  10   1       70.47       72.38      0.97 o 
   1  10   1      237.90      238.56      2.50 o 
   2  10   1      262.92      255.78      3.18 o 
   3  10   1       10.99       12.77      0.71 o 
   4  10   1        1.17        1.71      0.38 o 
   5  10   1       42.80       44.29      1.04 o 
   6  10   1       51.18       49.27      1.54 o 
   7  10   1      108.25      112.27      2.32 o 
   8  10   1        3.07        3.70      0.69 o 
  -8  11   1       10.76        9.15      0.85 o 
  -7  11   1      525.07      550.88      6.67 o 
  -6  11   1       74.96       68.42      1.36 o 
  -5  11   1      146.14      148.47      2.16 o 
  -4  11   1      365.87      368.16      4.72 o 
  -3  11   1       17.85       16.82      0.61 o 
  -2  11   1       53.23       55.66      1.23 o 
  -1  11   1      707.82      707.07      8.01 o 
   0  11   1      955.15      944.47     10.55 o 
   1  11   1        0.40        0.02      0.40 o 
   2  11   1      233.58      240.83      3.04 o 
   3  11   1       29.76       29.99      0.80 o 
   4  11   1       34.34       37.77      0.95 o 
   5  11   1      550.45      556.91      6.63 o 
   6  11   1      526.17      542.49      8.03 o 
   7  11   1      116.30      116.48      2.05 o 
  -7  12   1        0.34        0.92      0.49 o 
  -6  12   1       23.66       21.63      0.84 o 
  -5  12   1       10.35       12.30      0.84 o 
  -4  12   1       58.47       54.71      1.94 o 
  -3  12   1      318.66      306.38      4.66 o 
  -2  12   1      496.39      476.60      5.59 o 
  -1  12   1        7.19       10.45      0.56 o 
   0  12   1        1.00        0.90      0.35 o 
   1  12   1      144.74      143.90      2.03 o 
   2  12   1       61.80       54.87      1.32 o 
   3  12   1       62.59       64.29      1.49 o 
   4  12   1       77.05       69.55      1.67 o 
   5  12   1       86.98       87.17      1.97 o 
   6  12   1       79.29       85.28      1.99 o 
  -6  13   1       15.15       16.10      2.05 o 
  -5  13   1       23.91       25.39      1.09 o 
  -4  13   1       67.44       76.84      1.74 o 
  -3  13   1       43.33       40.60      1.19 o 
  -2  13   1       22.94       19.08      0.89 o 
  -1  13   1       14.74       16.22      1.23 o 
   0  13   1       38.66       41.52      1.38 o 
   1  13   1      385.59      369.37      5.53 o 
   2  13   1      121.11      130.39      3.10 o 
   3  13   1      521.64      530.16      7.71 o 
   4  13   1      201.33      202.20      3.46 o 
   5  13   1      134.25      133.83      2.64 o 
   6  13   1       18.60       17.50      1.48 o 
  -5  14   1      402.45      411.50      6.31 o 
  -4  14   1      207.51      209.31      3.84 o 
  -3  14   1        3.75        3.72      0.59 o 
  -2  14   1       72.57       68.72      1.59 o 
  -1  14   1       29.65       34.56      1.11 o 
   0  14   1      234.67      230.97      3.74 o 
   1  14   1      358.86      365.87      5.53 o 
   2  14   1      173.06      182.60      3.16 o 
   3  14   1       24.01       26.31      1.09 o 
   4  14   1      119.63      134.97      2.62 o 
  -4  15   1      107.91       95.82      2.09 o 
  -3  15   1       16.21       15.53      0.94 o 
  -2  15   1       20.75       15.79      1.69 o 
  -1  15   1      319.13      321.40      4.99 o 
   0  15   1      362.65      377.65      5.73 o 
   1  15   1        4.46        5.83      0.69 o 
   2  15   1      155.48      155.23      2.84 o 
   3  15   1       27.83       25.49      1.11 o 
  -1  16   1        7.64       10.90      1.62 o 
   0  16   1       78.39       93.40      2.02 o 
 -11   0   2     1107.74     1121.32     15.84 o 
 -10   0   2      699.41      711.67     10.33 o 
  -9   0   2       74.15       70.31      1.70 o 
  -8   0   2       13.47       12.39      0.79 o 
  -7   0   2      101.50       98.34      1.41 o 
  -6   0   2     2371.13     2285.23     25.41 o 
  -5   0   2     4745.13     4639.64     50.47 o 
  -4   0   2     3733.33     3649.93     39.75 o 
  -3   0   2      116.57      115.61      1.22 o 
  -2   0   2     1471.91     1454.75     11.21 o 
   0   0   2      134.30      149.18      1.49 o 
   1   0   2     1815.79     1913.36     23.10 o 
   2   0   2      942.84     1026.13     11.42 o 
   3   0   2       96.15       92.25      1.62 o 
   4   0   2     2185.57     2186.62     30.70 o 
   5   0   2     3660.86     3568.89     48.71 o 
   6   0   2     2155.41     2121.47     28.56 o 
   7   0   2      105.12      104.89      2.17 o 
   8   0   2      145.30      144.05      2.77 o 
   9   0   2        1.08        1.68      0.59 o 
 -11   1   2        0.75        0.56      0.44 o 
 -10   1   2      149.72      154.35      2.09 o 
  -9   1   2      396.26      393.13      4.25 o 
  -8   1   2     1517.83     1480.03     12.56 o 
  -7   1   2      131.98      133.08      1.42 o 
  -6   1   2     1129.43     1108.72      9.39 o 
  -5   1   2      686.27      698.99      5.40 o 
  -4   1   2       99.75      101.15      0.84 o 
  -3   1   2        1.18        1.75      0.09 o 
  -2   1   2      511.01      501.91      2.85 o 
   0   1   2     3356.78     3622.26     24.12 o 
   2   1   2      549.50      574.62      4.96 o 
   3   1   2       12.83       16.36      0.42 o 
   4   1   2       24.78       26.47      0.59 o 
   5   1   2      200.06      203.86      2.33 o 
   6   1   2      460.44      470.28      4.89 o 
   7   1   2       26.76       26.81      0.74 o 
   8   1   2      827.10      839.97      8.86 o 
   9   1   2      252.00      252.94      3.07 o 
 -11   2   2      154.41      168.24      2.43 o 
 -10   2   2        5.03        4.44      0.47 o 
  -9   2   2       19.13       19.70      0.82 o 
  -8   2   2       66.30       66.35      1.10 o 
  -7   2   2       35.12       34.31      1.03 o 
  -6   2   2        0.02       -0.15      0.15 o 
  -5   2   2        2.21        7.62      0.25 o 
  -4   2   2     2004.51     2212.99     17.34 o 
  -3   2   2      699.59      798.24      5.68 o 
  -2   2   2      148.89      152.70      1.15 o 
  -1   2   2       27.46       29.48      0.28 o 
   0   2   2       88.20       85.98      0.71 o 
   1   2   2        3.31        2.93      0.26 o 
   2   2   2       87.34       94.96      1.29 o 
   3   2   2      247.26      275.29      3.11 o 
   4   2   2      754.11      856.04      7.44 o 
   5   2   2        2.10        3.98      0.33 o 
   6   2   2        2.28        1.48      0.33 o 
   7   2   2       84.51       83.17      1.30 o 
   8   2   2      107.38      111.03      1.65 o 
   9   2   2        6.97        7.58      0.56 o 
 -11   3   2      216.46      239.38      2.99 o 
 -10   3   2      202.18      194.37      2.49 o 
  -9   3   2      190.23      179.84      2.26 o 
  -8   3   2       24.25       18.30      0.65 o 
  -7   3   2      682.45      676.91      6.75 o 
  -6   3   2     1325.04     1305.84     14.20 o 
  -5   3   2      486.84      469.14      7.13 o 
  -4   3   2        3.26        2.75      0.21 o 
  -3   3   2        0.61        2.18      0.27 o 
  -2   3   2      215.96      211.04      1.69 o 
  -1   3   2     3477.16     3445.37     32.20 o 
   0   3   2     4661.47     4554.38    111.19 o 
   1   3   2     3904.55     3816.37     34.12 o 
   2   3   2      223.38      229.12      2.28 o 
   3   3   2       18.19       23.84      0.43 o 
   4   3   2      278.29      291.28      2.47 o 
   5   3   2      215.40      213.53      2.10 o 
   6   3   2      728.66      716.22      7.18 o 
   7   3   2      492.68      491.47      4.70 o 
   8   3   2       17.70       18.49      0.76 o 
   9   3   2      111.68      111.75      1.72 o 
 -11   4   2     1510.76     1628.20     19.72 o 
 -10   4   2      382.49      379.29      4.58 o 
  -9   4   2       55.71       53.20      1.05 o 
  -8   4   2       21.01       19.21      0.64 o 
  -7   4   2       44.25       48.73      0.87 o 
  -6   4   2     1249.53     1224.97     14.17 o 
  -5   4   2     1239.74     1148.00     11.00 o 
  -4   4   2     6937.66     6889.86    155.73 o 
  -2   4   2      291.47      288.92      3.41 o 
  -1   4   2     1218.50     1241.35     11.67 o 
   0   4   2        0.32       -0.14      0.14 o 
   1   4   2      290.24      295.19      2.22 o 
   2   4   2      189.73      189.25      1.61 o 
   3   4   2      173.77      199.39      1.88 o 
   4   4   2     4177.37     4223.31     36.13 o 
   5   4   2     1167.66     1098.75      8.59 o 
   6   4   2     1188.07     1168.74     10.02 o 
   7   4   2       49.20       51.05      1.74 o 
   8   4   2       55.31       56.76      1.14 o 
   9   4   2       11.26       10.67      0.72 o 
 -11   5   2       21.30       25.42      1.04 o 
 -10   5   2       24.93       26.81      0.84 o 
  -9   5   2        0.15        0.17      0.44 o 
  -8   5   2      519.89      454.92      4.78 o 
  -7   5   2      136.50      108.39      1.46 o 
  -6   5   2      113.89      107.68      1.39 o 
  -5   5   2       73.03       67.44      1.30 o 
  -4   5   2      379.76      372.91      3.32 o 
  -3   5   2      874.56      884.04      8.45 o 
  -2   5   2      454.13      434.05      3.73 o 
  -1   5   2     1888.16     1966.73     19.89 o 
   0   5   2      868.86     1005.63      7.67 o 
   1   5   2     1657.75     1744.77     14.11 o 
   2   5   2      351.23      344.32      2.78 o 
   3   5   2      720.87      744.39      5.87 o 
   4   5   2      137.46      132.99      1.39 o 
   5   5   2       73.14       69.21      0.84 o 
   6   5   2       25.11       25.19      0.53 o 
   7   5   2       91.48       85.00      1.36 o 
   8   5   2      271.99      258.41      4.84 o 
   9   5   2        0.28        0.47      0.49 o 
 -10   6   2       62.20       60.46      1.41 o 
  -9   6   2       45.40       43.84      0.95 o 
  -8   6   2      169.16      161.31      2.04 o 
  -7   6   2        2.43        1.07      0.35 o 
  -6   6   2       44.82       49.45      0.83 o 
  -5   6   2      470.20      480.62      4.80 o 
  -4   6   2      998.09      929.26      7.26 o 
  -3   6   2       26.19       26.79      0.47 o 
  -2   6   2      621.61      614.26      5.23 o 
  -1   6   2      140.49      122.55      1.32 o 
   0   6   2       51.33       54.83      0.62 o 
   1   6   2      150.59      148.85      1.14 o 
   2   6   2      419.22      430.28      3.15 o 
   3   6   2       38.15       35.77      0.50 o 
   4   6   2      488.18      495.92      4.39 o 
   5   6   2      347.86      351.60      3.25 o 
   6   6   2       84.13       80.18      0.97 o 
   7   6   2       45.59       39.56      1.10 o 
   8   6   2      196.68      192.26      2.88 o 
   9   6   2       37.02       39.14      1.17 o 
 -10   7   2      195.50      178.15      2.76 o 
  -9   7   2       53.80       62.89      1.38 o 
  -8   7   2       20.83       12.35      0.69 o 
  -7   7   2      864.10      792.27      7.85 o 
  -6   7   2      805.15      814.90      8.00 o 
  -5   7   2      347.43      348.98      3.60 o 
  -4   7   2        3.22        3.41      0.23 o 
  -3   7   2        0.47        1.70      0.15 o 
  -2   7   2      170.44      163.35      1.74 o 
  -1   7   2     1082.78      991.50      9.40 o 
   0   7   2     5152.72     5319.26     44.77 o 
   1   7   2      953.71      911.67      7.70 o 
   2   7   2      209.01      199.50      3.49 o 
   3   7   2       14.79       13.67      0.37 o 
   4   7   2      200.95      201.94      1.97 o 
   5   7   2      193.06      190.42      1.93 o 
   6   7   2      454.16      443.51      5.03 o 
   7   7   2      550.14      526.01      6.42 o 
   8   7   2        5.80        3.99      0.55 o 
 -10   8   2       97.32       94.56      1.86 o 
  -9   8   2       82.75       85.08      1.65 o 
  -8   8   2      144.81      144.40      2.24 o 
  -7   8   2      352.86      335.67      4.23 o 
  -6   8   2      410.76      420.81      4.35 o 
  -5   8   2       13.77       15.74      0.59 o 
  -4   8   2     3620.52     3498.01     45.59 o 
  -3   8   2      456.38      456.68      4.01 o 
  -2   8   2       33.26       28.97      0.51 o 
  -1   8   2        0.08        0.28      0.17 o 
   0   8   2       13.81       15.39      0.37 o 
   1   8   2       23.38       26.31      0.52 o 
   2   8   2       49.47       51.91      0.80 o 
   3   8   2      232.03      234.50      2.52 o 
   4   8   2     2653.50     2663.96     29.36 o 
   5   8   2       33.60       33.65      0.71 o 
   6   8   2      385.27      378.39      4.13 o 
   7   8   2      340.13      325.14      3.71 o 
   8   8   2       98.41       99.42      1.88 o 
  -9   9   2      269.90      281.68      3.86 o 
  -8   9   2        3.79        2.61      0.50 o 
  -7   9   2       20.47       20.82      0.93 o 
  -6   9   2       69.15       67.50      1.27 o 
  -5   9   2        2.09        1.98      0.30 o 
  -4   9   2      426.79      438.01      4.34 o 
  -3   9   2     1585.96     1551.02     14.73 o 
  -2   9   2      344.00      334.04      3.39 o 
  -1   9   2        0.06        0.53      0.53 o 
   0   9   2       40.02       41.21      0.65 o 
   1   9   2       10.74       10.40      0.40 o 
   2   9   2      150.94      154.81      2.10 o 
   3   9   2     1786.91     1807.35     19.89 o 
   4   9   2      120.07      124.41      1.89 o 
   5   9   2       28.23       28.00      0.87 o 
   6   9   2       64.54       61.37      1.30 o 
   7   9   2       35.46       33.58      0.92 o 
  -9  10   2       25.41       26.88      1.24 o 
  -8  10   2       31.14       30.72      1.02 o 
  -7  10   2       17.49       19.25      0.81 o 
  -6  10   2      112.23      106.78      1.49 o 
  -5  10   2     1312.22     1303.63     14.51 o 
  -4  10   2       45.94       42.17      0.99 o 
  -3  10   2      448.41      429.17      5.03 o 
  -2  10   2      479.97      478.56      5.55 o 
  -1  10   2      292.38      281.68      3.43 o 
   0  10   2        1.52        1.31      0.31 o 
   1  10   2      124.19      127.47      1.80 o 
   2  10   2      387.71      379.29      4.53 o 
   3  10   2      177.17      184.61      2.50 o 
   4  10   2       41.96       43.66      1.03 o 
   5  10   2     1170.44     1147.95     12.98 o 
   6  10   2      163.77      158.17      2.41 o 
   7  10   2        5.30        6.37      0.54 o 
  -8  11   2      183.05      214.14      5.04 o 
  -7  11   2       13.25       11.15      0.69 o 
  -6  11   2      312.40      313.33      3.44 o 
  -5  11   2      278.15      281.27      3.58 o 
  -4  11   2       18.97       19.83      0.70 o 
  -3  11   2        0.02       -0.13      0.45 o 
  -2  11   2      188.17      192.05      2.49 o 
  -1  11   2     1208.95     1146.51     12.73 o 
   0  11   2      241.24      277.28      3.43 o 
   1  11   2     1160.84     1109.83     12.37 o 
   2  11   2      223.42      221.96      3.81 o 
   3  11   2        2.33        2.22      0.40 o 
   4  11   2        9.76        9.91      0.76 o 
   5  11   2      101.48      104.73      1.79 o 
   6  11   2      151.53      155.39      2.99 o 
  -8  12   2      432.56      444.32     13.44 o 
  -7  12   2      153.69      149.75      3.95 o 
  -6  12   2      128.43      124.32      1.96 o 
  -5  12   2        2.95        2.65      0.46 o 
  -4  12   2       61.32       62.93      1.76 o 
  -3  12   2       18.27       15.28      0.81 o 
  -2  12   2      143.53      143.43      2.13 o 
  -1  12   2       51.45       57.95      1.09 o 
   0  12   2        3.53        2.00      0.39 o 
   1  12   2      140.96      146.66      2.08 o 
   2  12   2      178.04      185.82      2.55 o 
   3  12   2       54.82       52.07      1.13 o 
   4  12   2       67.74       67.07      1.64 o 
   5  12   2        8.89        9.68      0.79 o 
   6  12   2      119.13      120.33      2.54 o 
  -7  13   2      250.15      259.16      6.53 o 
  -6  13   2       53.55       54.98      1.24 o 
  -5  13   2        0.05        0.18      0.51 o 
  -4  13   2      271.45      269.04      4.26 o 
  -3  13   2      685.65      692.94      9.80 o 
  -2  13   2      144.31      143.12      2.53 o 
  -1  13   2       21.45       14.70      0.80 o 
   0  13   2      656.59      603.88      8.60 o 
   1  13   2        6.89        3.75      0.54 o 
   2  13   2       62.34       64.80      1.54 o 
   3  13   2      672.99      696.85      9.95 o 
   4  13   2      196.59      196.51      7.69 o 
   5  13   2       12.81       15.27      0.97 o 
  -6  14   2       38.22       38.08      1.06 o 
  -5  14   2      328.56      331.88      5.20 o 
  -4  14   2        0.12        0.03      0.53 o 
  -3  14   2       88.53      102.73      2.08 o 
  -2  14   2       85.60       87.05      1.83 o 
  -1  14   2       13.10       13.72      1.34 o 
   0  14   2        4.59        3.79      0.56 o 
   1  14   2        1.68        1.95      0.56 o 
   2  14   2       63.69       61.67      1.52 o 
   3  14   2       36.85       45.98      1.37 o 
   4  14   2        0.43        0.38      0.60 o 
  -4  15   2       62.65       65.57      1.66 o 
  -3  15   2       68.13       66.80      1.63 o 
  -2  15   2      170.66      175.83      3.05 o 
  -1  15   2      274.38      285.99      4.53 o 
   0  15   2       20.46       16.70      1.90 o 
   1  15   2      243.29      254.17      4.10 o 
   2  15   2      155.87      166.94      3.03 o 
 -11   1   3       11.93       12.19      0.64 o 
 -10   1   3      244.42      239.65      2.87 o 
  -9   1   3      627.49      600.85      6.16 o 
  -8   1   3      491.84      495.49      5.85 o 
  -7   1   3      515.94      520.60      4.23 o 
  -6   1   3        4.80        5.17      0.23 o 
  -5   1   3       18.77       18.56      0.34 o 
  -4   1   3      960.49      985.51      6.12 o 
  -3   1   3     2163.74     2123.64     13.33 o 
  -2   1   3     2250.51     2173.96     13.01 o 
  -1   1   3     2019.19     1993.66     13.43 o 
   0   1   3       77.70       97.74      0.82 o 
   1   1   3      334.68      353.00      2.84 o 
   2   1   3       90.05       94.77      1.15 o 
   3   1   3      273.21      283.77      2.66 o 
   4   1   3      256.03      252.84      2.75 o 
   5   1   3       79.16       93.40      1.33 o 
   6   1   3       33.81       27.73      0.73 o 
   7   1   3      373.50      381.01      4.21 o 
   8   1   3      541.17      544.09      5.78 o 
   9   1   3      158.99      159.63      2.22 o 
 -11   2   3       23.12       24.88      0.83 o 
 -10   2   3        2.13        1.90      0.40 o 
  -9   2   3       23.60       25.03      0.73 o 
  -8   2   3      697.75      688.90      6.90 o 
  -7   2   3     1447.90     1453.34     12.27 o 
  -6   2   3      759.47      748.30      5.82 o 
  -5   2   3      554.93      518.25      4.49 o 
  -4   2   3     3540.64     3551.27     25.31 o 
  -3   2   3      910.96      921.56      6.10 o 
  -2   2   3       49.77       47.94      0.48 o 
  -1   2   3      109.81      108.86      0.97 o 
   0   2   3      185.94      225.49      1.69 o 
   1   2   3     1359.52     1354.78     10.56 o 
   2   2   3     5604.67     5620.98     43.47 o 
   3   2   3     4567.23     4500.83     43.41 o 
   4   2   3      542.86      536.87      4.83 o 
   5   2   3        9.10       11.20      0.51 o 
   6   2   3       24.36       23.74      0.69 o 
   7   2   3        2.29        2.78      0.42 o 
   8   2   3      898.96      912.47     10.93 o 
 -11   3   3      144.49      144.39      2.91 o 
 -10   3   3       80.35       73.89      1.30 o 
  -9   3   3      213.68      207.02      2.49 o 
  -8   3   3       56.31       59.47      1.03 o 
  -7   3   3      495.45      481.82      4.90 o 
  -6   3   3       80.54       80.05      1.11 o 
  -5   3   3      301.64      287.74      2.38 o 
  -4   3   3      873.94      867.83      6.15 o 
  -3   3   3      252.56      251.37      1.87 o 
  -2   3   3      798.71      755.74      5.79 o 
  -1   3   3      487.83      497.47      3.85 o 
   0   3   3      542.63      597.38      4.26 o 
   1   3   3        9.46       10.92      0.33 o 
   2   3   3        3.38        3.01      0.19 o 
   3   3   3       48.24       47.57      0.68 o 
   4   3   3        0.14        0.23      0.22 o 
   5   3   3        0.09        0.28      0.23 o 
   6   3   3        0.83        0.84      0.28 o 
   7   3   3       15.69       19.58      0.61 o 
   8   3   3      177.14      175.12      2.72 o 
 -11   4   3       42.07       45.69      1.26 o 
 -10   4   3       28.90       27.07      0.80 o 
  -9   4   3        0.08       -0.12      0.33 o 
  -8   4   3      105.45      101.06      1.42 o 
  -7   4   3      241.67      249.96      2.76 o 
  -6   4   3      133.48      144.80      1.71 o 
  -5   4   3       96.34      110.35      1.03 o 
  -4   4   3      341.69      341.56      2.74 o 
  -3   4   3      224.33      221.75      2.02 o 
  -2   4   3       16.87       14.59      0.29 o 
  -1   4   3      273.48      270.74      2.47 o 
   0   4   3       87.98       81.22      0.88 o 
   1   4   3        0.15        0.22      0.09 o 
   2   4   3      537.20      536.68      5.90 o 
   3   4   3      136.37      134.44      1.40 o 
   4   4   3      105.68      104.86      1.20 o 
   5   4   3       44.45       45.83      0.68 o 
   6   4   3      124.12      129.52      1.50 o 
   7   4   3        0.00       -0.33      0.33 o 
   8   4   3        2.13        2.81      0.57 o 
 -11   5   3        5.76        5.81      0.62 o 
 -10   5   3      399.61      400.64      5.12 o 
  -9   5   3      501.12      491.79      5.18 o 
  -8   5   3      973.79      948.90      9.35 o 
  -7   5   3      283.23      293.76      3.17 o 
  -6   5   3       19.10       18.07      0.51 o 
  -5   5   3        0.16        0.74      0.19 o 
  -4   5   3      632.81      613.57      5.97 o 
  -3   5   3     2860.56     2672.51     44.62 o 
  -2   5   3     1885.29     1813.83     30.46 o 
  -1   5   3     1442.95     1414.71     13.16 o 
   0   5   3        0.04        1.31      0.20 o 
   1   5   3      452.19      474.87      4.14 o 
   2   5   3      137.63      145.10      1.31 o 
   3   5   3      379.92      375.29      3.38 o 
   4   5   3      357.19      347.89      3.21 o 
   5   5   3      152.86      150.40      1.50 o 
   6   5   3       60.01       53.72      0.88 o 
   7   5   3      618.06      599.72      7.24 o 
   8   5   3      598.88      587.75      7.24 o 
 -11   6   3       10.43       13.80      1.11 o 
 -10   6   3       45.35       47.44      1.24 o 
  -9   6   3       50.12       46.69      1.15 o 
  -8   6   3      285.62      285.55      3.19 o 
  -7   6   3      512.50      539.23      5.47 o 
  -6   6   3      187.16      182.56      2.08 o 
  -5   6   3       73.29       73.49      0.91 o 
  -4   6   3     1290.79     1270.04     11.19 o 
  -3   6   3      264.67      259.20      2.64 o 
  -2   6   3       60.10       58.85      0.82 o 
  -1   6   3       55.15       59.37      0.99 o 
   0   6   3       20.32       24.35      0.38 o 
   1   6   3      363.82      355.62      3.17 o 
   2   6   3     2354.79     2314.60     27.44 o 
   3   6   3     2065.08     1987.92     16.83 o 
   4   6   3      342.86      346.85      3.20 o 
   5   6   3      109.26      109.95      1.46 o 
   6   6   3      138.96      138.60      1.62 o 
   7   6   3       43.83       44.72      1.18 o 
   8   6   3      264.56      273.03      3.85 o 
 -10   7   3       39.88       35.92      1.11 o 
  -9   7   3       30.96       30.87      0.98 o 
  -8   7   3        0.62        0.80      0.40 o 
  -7   7   3      254.96      249.87      3.28 o 
  -6   7   3      298.28      306.11      3.24 o 
  -5   7   3      787.82      780.81      7.62 o 
  -4   7   3      546.23      541.24      5.65 o 
  -3   7   3       41.54       35.55      0.54 o 
  -2   7   3        9.53       13.91      0.31 o 
  -1   7   3       87.87       95.42      1.44 o 
   0   7   3      473.88      476.16      4.13 o 
   1   7   3      400.76      401.21      3.56 o 
   2   7   3      156.86      151.55      1.40 o 
   3   7   3        0.02        0.74      0.26 o 
   4   7   3      394.63      388.39      4.00 o 
   5   7   3        4.25        4.07      0.36 o 
   6   7   3        2.42        2.22      0.42 o 
   7   7   3       63.02       59.48      1.37 o 
 -10   8   3       29.97       28.44      1.03 o 
  -9   8   3        2.38        1.47      0.49 o 
  -8   8   3      152.17      153.13      2.33 o 
  -7   8   3      441.78      440.32      5.36 o 
  -6   8   3      197.67      206.66      2.77 o 
  -5   8   3      306.26      316.97      3.89 o 
  -4   8   3      122.53      120.39      1.28 o 
  -3   8   3      312.37      298.88      3.05 o 
  -2   8   3        0.06        0.27      0.18 o 
  -1   8   3      359.68      367.03      5.70 o 
   0   8   3      190.49      183.14      1.96 o 
   1   8   3       59.51       70.22      0.93 o 
   2   8   3      668.11      651.03      6.34 o 
   3   8   3      209.19      208.46      2.33 o 
   4   8   3      306.79      311.11      3.31 o 
   5   8   3       54.52       56.07      0.97 o 
   6   8   3      218.47      211.52      2.63 o 
   7   8   3        6.91        7.17      0.55 o 
  -9   9   3      433.80      435.11      5.50 o 
  -8   9   3      320.60      310.19      4.07 o 
  -7   9   3      179.69      188.64      2.67 o 
  -6   9   3       23.57       23.50      0.77 o 
  -5   9   3        2.03        1.99      0.37 o 
  -4   9   3      198.94      194.56      3.44 o 
  -3   9   3     2183.88     2089.99     19.77 o 
  -2   9   3      689.72      700.29      6.78 o 
  -1   9   3      375.59      366.79      3.68 o 
   0   9   3       70.69       59.45      1.31 o 
   1   9   3       82.86       86.50      1.34 o 
   2   9   3      131.81      128.66      1.86 o 
   3   9   3      190.14      190.82      2.97 o 
   4   9   3      307.96      305.87      3.89 o 
   5   9   3        4.16        4.05      0.53 o 
   6   9   3        5.67        6.03      0.52 o 
   7   9   3      224.71      220.04      2.80 o 
  -9  10   3       39.27       33.56      1.13 o 
  -8  10   3        2.77        2.43      0.49 o 
  -7  10   3       76.00       82.21      1.82 o 
  -6  10   3       26.92       26.82      0.85 o 
  -5  10   3      101.07      101.04      1.37 o 
  -4  10   3        0.36        0.60      0.31 o 
  -3  10   3        6.43        6.93      0.45 o 
  -2  10   3      234.67      231.01      2.92 o 
  -1  10   3      265.75      270.26      3.33 o 
   0  10   3      111.28      118.89      2.27 o 
   1  10   3      323.37      319.78      3.90 o 
   2  10   3      509.65      510.04      5.99 o 
   3  10   3      114.64      111.15      1.76 o 
   4  10   3      438.31      442.43      5.41 o 
   5  10   3      229.24      231.37      3.20 o 
   6  10   3      236.22      233.67      4.62 o 
  -8  11   3      109.54      111.72      1.95 o 
  -7  11   3      125.14      122.16      2.01 o 
  -6  11   3      534.19      542.47      6.47 o 
  -5  11   3      559.49      569.29      5.76 o 
  -4  11   3       75.26       74.35      1.30 o 
  -3  11   3       12.65       13.53      1.11 o 
  -2  11   3      314.79      317.47      3.86 o 
  -1  11   3       16.27       11.84      0.52 o 
   0  11   3      704.63      703.45      9.27 o 
   1  11   3      532.24      532.64      8.68 o 
   2  11   3       52.70       52.28      1.07 o 
   3  11   3        0.38       -0.14      0.39 o 
   4  11   3      302.72      313.27      4.04 o 
   5  11   3      132.05      129.72      2.11 o 
  -8  12   3      216.53      227.80      6.45 o 
  -7  12   3       40.14       33.97      1.24 o 
  -6  12   3      129.74      139.13      2.16 o 
  -5  12   3       50.98       54.37      0.99 o 
  -4  12   3      104.34      100.70      1.63 o 
  -3  12   3      130.54      130.95      1.91 o 
  -2  12   3       11.64       10.37      0.55 o 
  -1  12   3       53.72       56.26      1.08 o 
   0  12   3        3.03        3.84      0.42 o 
   1  12   3        0.28       -0.32      0.32 o 
   2  12   3      364.25      356.72      4.43 o 
   3  12   3      276.64      278.35      3.63 o 
   4  12   3       89.08       91.12      1.65 o 
   5  12   3        3.57        5.10      0.71 o 
  -7  13   3      109.77      115.79      3.60 o 
  -6  13   3       43.27       46.16      1.80 o 
  -5  13   3       89.31       91.68      1.52 o 
  -4  13   3      189.06      190.22      2.65 o 
  -3  13   3      478.15      488.00      5.80 o 
  -2  13   3       94.81       99.35      1.59 o 
  -1  13   3      314.88      301.33      3.98 o 
   0  13   3       17.99       18.16      0.82 o 
   1  13   3       10.70       11.80      0.62 o 
   2  13   3        0.07        0.04      0.40 o 
   3  13   3       10.93       12.19      0.99 o 
   4  13   3       24.06       29.77      1.15 o 
  -5  14   3       19.37       21.20      0.74 o 
  -4  14   3       92.37      104.95      2.22 o 
  -3  14   3       12.48       10.75      0.74 o 
  -2  14   3      108.28      118.57      2.20 o 
  -1  14   3      389.07      394.31      7.20 o 
   0  14   3      264.43      264.10      4.17 o 
   1  14   3       62.08       67.89      1.80 o 
   2  14   3       59.33       57.21      1.49 o 
   3  14   3        2.40        1.98      0.92 o 
  -4  15   3        8.65        7.62      1.20 o 
  -3  15   3       13.03       10.05      0.78 o 
  -2  15   3      194.20      189.13      5.01 o 
  -1  15   3       16.14       18.27      1.62 o 
   0  15   3      276.61      285.57      6.84 o 
   1  15   3      247.86      253.94      4.20 o 
 -11   0   4       90.03       90.61      2.14 o 
 -10   0   4      283.55      278.04      4.56 o 
  -9   0   4        7.06        7.37      0.85 o 
  -8   0   4     1286.51     1301.67     17.78 o 
  -7   0   4     5193.72     5132.19     71.53 o 
  -6   0   4     1576.24     1610.05     21.45 o 
  -5   0   4      804.23      821.74      9.97 o 
  -4   0   4       34.82       33.22      0.55 o 
  -3   0   4        1.86        0.53      0.18 o 
  -2   0   4      314.41      307.42      3.03 o 
  -1   0   4      209.91      170.19      1.78 o 
   1   0   4      106.71       74.78      1.90 o 
   2   0   4      488.57      498.20      5.70 o 
   3   0   4        1.57        0.49      0.35 o 
   4   0   4       53.84       54.67      1.30 o 
   5   0   4       85.28       89.32      1.90 o 
   6   0   4      611.04      624.81     12.17 o 
   7   0   4     1650.85     1622.69     22.30 o 
   8   0   4      285.79      279.84      4.74 o 
 -11   1   4      430.75      430.88      4.74 o 
 -10   1   4      231.57      224.54      2.72 o 
  -9   1   4       32.83       33.10      0.78 o 
  -8   1   4        7.69        7.71      0.46 o 
  -7   1   4      327.46      329.73      3.03 o 
  -6   1   4      167.76      173.05      1.68 o 
  -5   1   4      572.53      560.30      4.04 o 
  -4   1   4     1127.34     1158.50      7.63 o 
  -3   1   4        1.97        0.27      0.17 o 
  -2   1   4      177.72      179.55      1.40 o 
  -1   1   4       33.15       44.35      0.50 o 
   0   1   4      613.29      670.08      5.22 o 
   1   1   4        9.40        8.94      0.33 o 
   2   1   4       28.12       27.62      0.56 o 
   3   1   4        1.88        0.72      0.23 o 
   4   1   4      551.34      553.68      5.59 o 
   5   1   4      344.81      353.54      3.83 o 
   6   1   4      211.85      216.09      2.63 o 
   7   1   4      772.41      756.84      7.77 o 
   8   1   4       75.15       70.53      1.57 o 
 -11   2   4       15.59       18.34      0.73 o 
 -10   2   4       67.86       67.54      1.23 o 
  -9   2   4      171.46      165.61      2.63 o 
  -8   2   4      260.36      261.73      2.92 o 
  -7   2   4       85.87       88.46      1.22 o 
  -6   2   4      173.31      176.37      1.98 o 
  -5   2   4       63.24       72.79      0.76 o 
  -4   2   4       44.53       49.05      0.48 o 
  -3   2   4      173.85      172.96      1.26 o 
  -2   2   4       17.59       18.19      0.31 o 
  -1   2   4      592.78      641.18      5.46 o 
   0   2   4      294.12      358.40      2.89 o 
   1   2   4      727.40      794.45      6.19 o 
   2   2   4        1.95        2.13      0.22 o 
   3   2   4      253.18      258.58      2.47 o 
   4   2   4        1.43        1.10      0.23 o 
   5   2   4        1.21        2.36      0.38 o 
   6   2   4       33.80       34.74      0.84 o 
   7   2   4        6.78        6.38      0.50 o 
   8   2   4      124.61      115.55      2.06 o 
 -11   3   4      175.48      151.51      2.51 o 
 -10   3   4      541.65      548.77      5.75 o 
  -9   3   4       86.83       87.26      1.35 o 
  -8   3   4       20.93       19.03      0.63 o 
  -7   3   4        0.41        0.74      0.32 o 
  -6   3   4      582.98      580.53      5.73 o 
  -5   3   4     3022.71     3066.85     23.85 o 
  -4   3   4        1.22        3.20      0.26 o 
  -3   3   4     1397.92     1427.25     10.98 o 
  -2   3   4      586.73      611.73      5.22 o 
  -1   3   4      982.06     1007.04      8.48 o 
   0   3   4      115.27      117.41      1.83 o 
   1   3   4      241.69      248.71      3.15 o 
   2   3   4      278.67      282.18      2.87 o 
   3   3   4      283.94      271.24      2.57 o 
   4   3   4       32.74       23.82      0.50 o 
   5   3   4     2037.85     2042.43     21.57 o 
   6   3   4      714.20      716.15      7.18 o 
   7   3   4       56.18       57.70      1.12 o 
 -11   4   4        0.58        0.21      0.50 o 
 -10   4   4      295.54      308.64      4.10 o 
  -9   4   4       62.26       72.30      1.20 o 
  -8   4   4       57.01       45.77      0.94 o 
  -7   4   4     1639.14     1559.22     19.74 o 
  -6   4   4     1196.20     1208.10     10.19 o 
  -5   4   4     1009.32     1039.71      8.02 o 
  -4   4   4       25.01       21.57      0.38 o 
  -3   4   4        0.63        0.91      0.16 o 
  -2   4   4      364.12      370.27      3.24 o 
  -1   4   4      976.39      936.63      7.90 o 
   0   4   4     6881.80     6788.02     57.11 o 
   1   4   4     1107.90     1074.62      9.09 o 
   2   4   4      515.96      546.65      6.38 o 
   3   4   4      103.44      101.54      1.16 o 
   4   4   4       54.42       56.90      0.84 o 
   5   4   4       52.06       53.05      0.87 o 
   6   4   4      407.12      406.85      4.33 o 
   7   4   4      617.93      610.17      7.43 o 
 -11   5   4        1.07        2.35      0.54 o 
 -10   5   4       97.91      100.83      1.83 o 
  -9   5   4       95.38      100.01      1.74 o 
  -8   5   4      207.94      207.24      2.85 o 
  -7   5   4      359.99      342.54      3.61 o 
  -6   5   4       48.37       49.72      0.65 o 
  -5   5   4      150.12      159.11      3.44 o 
  -4   5   4      113.89      130.59      1.57 o 
  -3   5   4      268.57      285.17      2.57 o 
  -2   5   4       12.38        9.61      0.43 o 
  -1   5   4      246.03      250.89      3.50 o 
   0   5   4      107.78      116.97      1.25 o 
   1   5   4       76.48       75.61      0.90 o 
   2   5   4       99.75       94.57      1.09 o 
   3   5   4      265.93      269.04      2.56 o 
   4   5   4       28.89       29.28      0.70 o 
   5   5   4       82.30       87.31      1.18 o 
   6   5   4       42.11       39.91      1.25 o 
   7   5   4      443.68      447.35      6.26 o 
 -11   6   4        1.54        1.51      0.53 o 
 -10   6   4      146.43      150.19      2.41 o 
  -9   6   4      382.60      352.34      4.52 o 
  -8   6   4      139.96      108.79      1.80 o 
  -7   6   4        0.68        3.60      0.44 o 
  -6   6   4      550.43      529.65      5.49 o 
  -5   6   4       64.82       60.03      0.75 o 
  -4   6   4       72.52       73.68      0.95 o 
  -3   6   4      275.61      272.02      4.52 o 
  -2   6   4       80.98       76.05      1.23 o 
  -1   6   4      671.13      728.22      8.11 o 
   0   6   4       15.54        7.88      0.40 o 
   1   6   4     1145.03     1173.73     10.02 o 
   2   6   4        2.32        2.66      0.30 o 
   3   6   4      260.52      257.41      2.80 o 
   4   6   4       81.46       83.30      1.23 o 
   5   6   4        5.12        5.89      0.38 o 
   6   6   4      144.37      145.33      2.57 o 
   7   6   4       23.23       24.86      0.98 o 
 -10   7   4      419.76      439.33      5.58 o 
  -9   7   4       93.86       93.34      1.71 o 
  -8   7   4       12.16       12.17      0.70 o 
  -7   7   4        0.50        0.31      0.36 o 
  -6   7   4      559.19      533.55      6.26 o 
  -5   7   4     2199.32     2132.40     21.17 o 
  -4   7   4        6.89        5.60      0.42 o 
  -3   7   4      722.01      718.86      6.91 o 
  -2   7   4      271.02      291.84      4.44 o 
  -1   7   4      852.29      874.82      9.70 o 
   0   7   4       25.84       23.26      0.42 o 
   1   7   4      171.79      164.86      2.72 o 
   2   7   4      168.89      167.82      1.95 o 
   3   7   4      271.79      267.77      3.56 o 
   4   7   4       21.36       20.08      0.63 o 
   5   7   4     1660.37     1640.16     15.61 o 
   6   7   4      685.20      681.03      7.05 o 
 -10   8   4       69.16       79.93      1.65 o 
  -9   8   4       15.91       15.70      0.84 o 
  -8   8   4      111.32       97.04      1.72 o 
  -7   8   4      138.51      152.57      2.25 o 
  -6   8   4      324.66      322.89      4.03 o 
  -5   8   4      487.19      477.88      5.61 o 
  -4   8   4      113.37      109.65      1.59 o 
  -3   8   4      134.69      130.48      1.47 o 
  -2   8   4      382.83      386.54      5.74 o 
  -1   8   4      769.92      765.90     10.72 o 
   0   8   4      709.93      651.66      8.55 o 
   1   8   4      974.75      977.00     11.13 o 
   2   8   4      423.99      433.93      4.41 o 
   3   8   4       14.47       13.16      0.55 o 
   4   8   4      435.27      423.96      4.68 o 
   5   8   4       11.42       11.57      0.72 o 
   6   8   4       94.92       96.89      1.58 o 
  -9   9   4      146.56      148.28      2.37 o 
  -8   9   4      396.74      406.20      6.00 o 
  -7   9   4      216.86      221.47      3.04 o 
  -6   9   4        2.28        1.79      0.40 o 
  -5   9   4       51.01       49.73      1.29 o 
  -4   9   4     1944.59     1898.40     20.85 o 
  -3   9   4      971.42      940.82     10.91 o 
  -2   9   4      112.72      106.86      2.09 o 
  -1   9   4      233.97      221.22      3.62 o 
   0   9   4        6.16        5.86      0.41 o 
   1   9   4      227.74      222.36      2.85 o 
   2   9   4      261.74      256.27      2.80 o 
   3   9   4      730.75      732.59      7.23 o 
   4   9   4      841.37      829.28      8.17 o 
   5   9   4       41.94       40.92      1.13 o 
   6   9   4        0.24        0.33      0.42 o 
  -9  10   4       74.08       64.33      1.43 o 
  -8  10   4       60.57       72.62      1.47 o 
  -7  10   4      284.42      298.97      3.89 o 
  -6  10   4      273.69      273.15      3.55 o 
  -5  10   4        1.99        1.58      0.37 o 
  -4  10   4        6.11        7.23      0.49 o 
  -3  10   4       51.78       53.67      0.97 o 
  -2  10   4       28.32       25.31      0.97 o 
  -1  10   4       51.06       58.46      0.97 o 
   0  10   4      915.90      899.18     15.40 o 
   1  10   4      186.57      188.32      2.52 o 
   2  10   4        3.46        3.47      0.77 o 
   3  10   4        0.97        1.19      0.42 o 
   4  10   4      319.22      320.98      4.17 o 
   5  10   4        0.72        0.23      0.48 o 
  -8  11   4        2.14        1.91      0.49 o 
  -7  11   4       88.89       92.81      1.68 o 
  -6  11   4      260.74      257.37      3.41 o 
  -5  11   4      241.43      240.91      3.17 o 
  -4  11   4      547.70      540.98      6.36 o 
  -3  11   4        3.69        4.30      0.27 o 
  -2  11   4        5.38        6.06      0.53 o 
  -1  11   4       51.51       54.11      0.97 o 
   0  11   4       74.33       69.82      2.12 o 
   1  11   4       24.67       24.57      0.75 o 
   2  11   4        0.30        0.18      0.38 o 
   3  11   4        0.75        0.58      0.44 o 
   4  11   4      414.09      428.16      5.34 o 
  -7  12   4      180.73      190.66      2.87 o 
  -6  12   4        0.37        0.34      0.44 o 
  -5  12   4       39.19       40.25      1.27 o 
  -4  12   4      282.13      287.83      5.02 o 
  -3  12   4      509.63      511.91      6.39 o 
  -2  12   4      377.55      380.72      5.89 o 
  -1  12   4        7.34        8.25      0.75 o 
   0  12   4      528.78      500.09      7.50 o 
   1  12   4        0.18        0.83      0.37 o 
   2  12   4      241.66      247.74      3.29 o 
   3  12   4      265.77      279.90      3.69 o 
   4  12   4      253.88      263.51      3.61 o 
  -6  13   4       10.76       10.81      0.67 o 
  -5  13   4       57.90       57.21      1.21 o 
  -4  13   4      434.35      451.77      5.47 o 
  -3  13   4      102.47      104.13      2.27 o 
  -2  13   4      143.07      136.60      2.89 o 
  -1  13   4      357.72      345.76      5.49 o 
   0  13   4        0.67        0.07      0.56 o 
   1  13   4      153.19      156.23      3.02 o 
   2  13   4      235.60      246.38      3.80 o 
  -5  14   4        0.49        0.28      0.92 o 
  -4  14   4        1.01        1.13      0.99 o 
  -3  14   4        0.08        0.42      0.85 o 
  -2  14   4        0.22       -0.85      0.85 o 
  -1  14   4       84.72       83.24      2.96 o 
   0  14   4       91.96      102.22      3.39 o 
   1  14   4      170.19      161.20      4.51 o 
 -11   1   5       18.46       19.11      1.01 o 
 -10   1   5       25.48       25.26      0.78 o 
  -9   1   5       30.22       32.15      0.81 o 
  -8   1   5      298.87      307.46      3.34 o 
  -7   1   5      465.83      464.84      4.73 o 
  -6   1   5       25.07       22.84      0.47 o 
  -5   1   5       30.93       40.33      0.53 o 
  -4   1   5      414.32      399.77      2.97 o 
  -3   1   5      960.39      937.02      6.67 o 
  -2   1   5      116.59      121.41      1.04 o 
  -1   1   5       65.68       66.91      0.67 o 
   0   1   5        5.22        7.02      0.38 o 
   1   1   5      294.06      279.10      2.37 o 
   2   1   5      867.53      831.27      7.18 o 
   3   1   5     1069.67     1127.21      9.76 o 
   4   1   5      682.93      717.85      7.20 o 
   5   1   5       43.11       40.71      0.92 o 
   6   1   5       39.40       35.51      1.57 o 
   7   1   5       47.40       45.27      1.21 o 
 -11   2   5       54.70       53.87      1.34 o 
 -10   2   5      251.95      253.44      4.02 o 
  -9   2   5     1444.31     1443.62     13.96 o 
  -8   2   5     1984.68     1975.88     18.81 o 
  -7   2   5      136.47      140.70      1.70 o 
  -6   2   5       30.74       30.03      0.53 o 
  -5   2   5        0.87        0.96      0.16 o 
  -4   2   5      287.77      275.23      2.10 o 
  -3   2   5     2926.24     2834.73     20.22 o 
  -2   2   5     3745.28     3749.61     28.91 o 
  -1   2   5      928.82      912.99      7.07 o 
   0   2   5       48.59       58.66      1.35 o 
   1   2   5      239.78      227.95      2.18 o 
   2   2   5       32.39       32.96      0.59 o 
   3   2   5       52.95       54.29      1.05 o 
   4   2   5      574.97      589.54      7.65 o 
   5   2   5      147.79      143.15      1.90 o 
   6   2   5      154.10      153.20      2.06 o 
   7   2   5      826.93      806.40      9.58 o 
 -11   3   5       64.43       68.23      1.55 o 
 -10   3   5       11.81       12.25      0.73 o 
  -9   3   5       67.52       63.83      1.33 o 
  -8   3   5       65.86       66.59      1.08 o 
  -7   3   5       34.78       38.38      0.75 o 
  -6   3   5        7.41        6.94      0.32 o 
  -5   3   5       11.61       16.55      0.33 o 
  -4   3   5        1.46        1.92      0.15 o 
  -3   3   5      280.12      273.88      2.50 o 
  -2   3   5      136.06      137.06      1.36 o 
  -1   3   5       33.59       33.26      0.75 o 
   0   3   5      231.27      236.86      2.23 o 
   1   3   5      148.59      145.50      1.35 o 
   2   3   5      230.61      212.64      2.09 o 
   3   3   5      195.95      201.02      2.31 o 
   4   3   5      540.08      553.93      5.05 o 
   5   3   5      162.22      161.41      2.08 o 
   6   3   5        5.76        4.29      0.46 o 
 -11   4   5        1.45        1.42      0.53 o 
 -10   4   5        2.18        3.17      0.52 o 
  -9   4   5      216.01      216.50      3.19 o 
  -8   4   5       42.56       45.95      1.05 o 
  -7   4   5       17.90       17.20      0.91 o 
  -6   4   5       87.90       90.09      1.03 o 
  -5   4   5       91.88       89.58      0.89 o 
  -4   4   5        6.95        7.78      0.32 o 
  -3   4   5       93.66       90.53      0.98 o 
  -2   4   5      573.55      560.36      4.84 o 
  -1   4   5       20.96       22.58      0.73 o 
   0   4   5       10.73        8.71      0.33 o 
   1   4   5      206.69      198.53      5.36 o 
   2   4   5       48.61       50.90      0.87 o 
   3   4   5        1.35        1.98      0.34 o 
   4   4   5      113.48      115.01      1.43 o 
   5   4   5       42.01       42.01      0.84 o 
   6   4   5        7.92        7.58      0.54 o 
 -11   5   5       17.28       20.25      0.95 o 
 -10   5   5       62.43       64.63      2.58 o 
  -9   5   5       14.75       18.13      0.84 o 
  -8   5   5      416.90      420.67      5.16 o 
  -7   5   5      639.45      621.59      7.22 o 
  -6   5   5       90.69       86.53      1.13 o 
  -5   5   5       71.63       74.04      0.87 o 
  -4   5   5      568.77      562.73      4.91 o 
  -3   5   5      911.86      890.55      7.58 o 
  -2   5   5      108.02      105.98      1.10 o 
  -1   5   5      141.75      138.81      1.40 o 
   0   5   5       15.59       17.04      0.41 o 
   1   5   5      492.49      482.28      4.81 o 
   2   5   5      904.04      921.29      8.90 o 
   3   5   5     1398.66     1433.95     13.64 o 
   4   5   5      611.17      603.96      6.09 o 
   5   5   5       13.10       11.62      0.52 o 
   6   5   5       57.08       56.27      1.36 o 
 -11   6   5        0.03       -0.02      0.51 o 
 -10   6   5       90.30       87.62      2.03 o 
  -9   6   5      960.91      970.49     17.24 o 
  -8   6   5      650.16      649.96      8.66 o 
  -7   6   5      157.89      153.77      2.21 o 
  -6   6   5      154.19      151.56      1.74 o 
  -5   6   5       76.92       71.67      0.99 o 
  -4   6   5      258.10      252.44      2.64 o 
  -3   6   5     1233.14     1186.14     10.00 o 
  -2   6   5     1798.82     1751.94     17.56 o 
  -1   6   5      407.31      390.05      3.48 o 
   0   6   5        1.90        3.76      0.43 o 
   1   6   5       16.22       14.92      0.51 o 
   2   6   5        0.00        0.34      0.28 o 
   3   6   5        0.80        1.38      0.33 o 
   4   6   5      261.03      255.33      2.89 o 
   5   6   5        5.45        5.15      0.42 o 
   6   6   5       63.47       67.46      1.52 o 
 -10   7   5      106.97      110.87      2.00 o 
  -9   7   5       70.44       72.70      1.48 o 
  -8   7   5        3.36        2.71      0.47 o 
  -7   7   5       81.57       83.41      2.13 o 
  -6   7   5       70.15       69.31      0.99 o 
  -5   7   5        5.64        8.05      0.46 o 
  -4   7   5      376.94      362.93      6.82 o 
  -3   7   5        2.98        2.67      0.56 o 
  -2   7   5      184.14      182.84      2.47 o 
  -1   7   5      280.77      262.68      2.82 o 
   0   7   5      438.79      424.51      4.28 o 
   1   7   5      165.08      166.36      1.95 o 
   2   7   5        6.80        7.57      0.43 o 
   3   7   5       31.04       28.47      0.71 o 
   4   7   5      325.38      327.40      3.58 o 
   5   7   5      260.64      258.58      2.71 o 
 -10   8   5        2.25        0.78      0.52 o 
  -9   8   5      139.14      149.30      2.37 o 
  -8   8   5      233.85      240.33      3.28 o 
  -7   8   5       20.90       15.85      0.85 o 
  -6   8   5      182.82      179.88      2.47 o 
  -5   8   5       53.63       51.42      0.82 o 
  -4   8   5       38.77       45.31      0.86 o 
  -3   8   5       62.88       63.85      2.12 o 
  -2   8   5      769.95      724.60     13.19 o 
  -1   8   5      174.70      166.74      2.33 o 
   0   8   5       79.30       74.40      1.42 o 
   1   8   5      269.31      281.73      3.04 o 
   2   8   5       41.99       45.01      0.90 o 
   3   8   5        1.63        1.82      0.50 o 
   4   8   5       52.00       51.54      1.02 o 
   5   8   5      234.09      231.65      3.28 o 
  -9   9   5       44.50       48.52      1.65 o 
  -8   9   5      320.32      322.58      4.20 o 
  -7   9   5      221.82      211.71      3.03 o 
  -6   9   5       15.86       12.24      0.66 o 
  -5   9   5        3.27        1.90      0.60 o 
  -4   9   5      618.91      618.55      8.95 o 
  -3   9   5      320.33      310.58      4.86 o 
  -2   9   5       19.50       17.77      0.92 o 
  -1   9   5        6.83        6.31      0.65 o 
   0   9   5       15.18       13.60      0.46 o 
   1   9   5      187.26      189.38      2.19 o 
   2   9   5      467.32      479.53      4.92 o 
   3   9   5     1159.93     1150.93     11.14 o 
   4   9   5      160.45      154.04      2.01 o 
  -9  10   5      120.74      126.29      2.56 o 
  -8  10   5      251.05      265.45      4.39 o 
  -7  10   5       80.71       77.53      1.45 o 
  -6  10   5      190.63      185.64      2.93 o 
  -5  10   5      395.01      400.57      4.85 o 
  -4  10   5      342.79      338.15      5.34 o 
  -3  10   5       42.39       37.89      1.27 o 
  -2  10   5      481.05      460.19      6.88 o 
  -1  10   5      186.69      178.58      3.22 o 
   0  10   5        5.09        6.94      0.44 o 
   1  10   5       79.93       82.56      2.63 o 
   2  10   5      138.29      139.18      1.81 o 
   3  10   5       36.27       36.59      1.27 o 
   4  10   5        2.76        3.10      0.53 o 
  -8  11   5        8.65        7.76      0.61 o 
  -7  11   5      431.39      445.65      7.35 o 
  -6  11   5       90.66       87.13      2.14 o 
  -5  11   5       69.27       64.90      1.22 o 
  -4  11   5      195.03      197.97      3.77 o 
  -3  11   5       37.32       37.00      1.27 o 
  -2  11   5       29.23       27.90      1.20 o 
  -1  11   5      458.84      445.73      6.78 o 
   0  11   5      563.33      559.83      8.33 o 
   1  11   5        3.98        3.88      0.69 o 
   2  11   5       73.52       75.68      1.43 o 
   3  11   5       37.69       37.07      1.44 o 
  -7  12   5       20.33       19.68      0.82 o 
  -6  12   5       11.33        9.85      0.90 o 
  -5  12   5       14.45       11.29      1.27 o 
  -4  12   5        9.51       11.19      0.92 o 
  -3  12   5      139.89      142.77      2.84 o 
  -2  12   5      304.45      301.14      4.91 o 
  -1  12   5       19.78       19.88      1.10 o 
   0  12   5       10.14        9.94      0.87 o 
   1  12   5      114.99      118.81      2.57 o 
   2  12   5       71.78       71.19      1.97 o 
  -5  13   5        8.86        9.52      0.92 o 
  -4  13   5       81.72       87.71      3.92 o 
  -3  13   5       45.99       44.35      1.47 o 
  -2  13   5       55.63       54.78      1.69 o 
  -1  13   5        8.73       10.16      0.90 o 
   0  13   5       39.33       43.20      1.52 o 
   1  13   5      209.72      210.72      3.84 o 
  -3  14   5        2.43        2.76      0.75 o 
  -2  14   5       37.50       36.96      1.42 o 
 -11   0   6      864.05      846.97     17.28 o 
 -10   0   6      642.56      637.80     13.19 o 
  -9   0   6      169.52      178.30      3.14 o 
  -8   0   6       45.70       48.08      1.30 o 
  -7   0   6       15.55       14.03      0.59 o 
  -6   0   6      712.15      709.56      7.88 o 
  -5   0   6     1741.63     1705.79     18.37 o 
  -4   0   6     1147.73     1092.43     11.89 o 
  -3   0   6      129.75      135.15      1.79 o 
  -2   0   6      252.61      252.13      3.04 o 
  -1   0   6     2228.00     2231.66     24.01 o 
   0   0   6       49.38       52.87      1.04 o 
   1   0   6       15.11       17.17      0.58 o 
   2   0   6      150.23      164.66      2.28 o 
   3   0   6       17.05       16.37      0.85 o 
   4   0   6      530.20      538.48     11.22 o 
   5   0   6     1542.53     1510.60     29.49 o 
 -11   1   6        2.92        3.16      0.88 o 
 -10   1   6       63.88       65.94      1.41 o 
  -9   1   6      237.52      235.50      3.19 o 
  -8   1   6     1123.81     1158.72     11.24 o 
  -7   1   6      164.69      164.10      1.70 o 
  -6   1   6      769.67      778.82      6.10 o 
  -5   1   6      513.86      502.24      4.02 o 
  -4   1   6       56.61       53.12      0.65 o 
  -3   1   6        2.19        1.80      0.20 o 
  -2   1   6       76.64       72.48      0.80 o 
  -1   1   6     1673.00     1681.06     12.82 o 
   0   1   6       65.58       84.31      0.92 o 
   1   1   6     2370.26     2454.50     20.72 o 
   2   1   6      137.42      153.14      1.52 o 
   3   1   6       12.10       11.63      0.55 o 
   4   1   6        5.27        4.31      0.44 o 
   5   1   6       13.54       13.86      0.78 o 
 -11   2   6      167.49      177.32      3.53 o 
 -10   2   6        3.34        2.70      0.50 o 
  -9   2   6       21.81       20.63      0.81 o 
  -8   2   6        4.12        4.81      0.49 o 
  -7   2   6        0.48        0.95      0.30 o 
  -6   2   6        0.00        0.64      0.23 o 
  -5   2   6        0.15        0.04      0.19 o 
  -4   2   6      559.35      595.45      4.36 o 
  -3   2   6      176.81      177.34      2.50 o 
  -2   2   6       28.41       29.04      0.43 o 
  -1   2   6        9.49       12.50      0.37 o 
   0   2   6      112.94      119.00      1.30 o 
   1   2   6       15.88       18.32      0.74 o 
   2   2   6       30.06       28.68      0.69 o 
   3   2   6       67.85       63.90      0.97 o 
   4   2   6      183.50      173.05      2.19 o 
   5   2   6        0.03        0.54      0.72 o 
 -11   3   6       40.14       46.90      1.66 o 
 -10   3   6       91.17       90.72      1.91 o 
  -9   3   6      127.10      124.04      1.99 o 
  -8   3   6        5.23        5.18      0.49 o 
  -7   3   6      400.95      422.01      4.27 o 
  -6   3   6      966.26      942.91      8.01 o 
  -5   3   6      348.88      322.46      2.95 o 
  -4   3   6      116.77      120.30      1.28 o 
  -3   3   6       27.36       26.06      0.46 o 
  -2   3   6       19.11       19.02      0.44 o 
  -1   3   6      678.25      667.95      6.50 o 
   0   3   6     1413.55     1422.21     13.45 o 
   1   3   6     1007.14     1048.15     10.07 o 
   2   3   6      105.74      114.17      1.51 o 
   3   3   6       25.16       20.98      0.60 o 
   4   3   6      279.69      272.99      2.81 o 
   5   3   6       42.98       40.57      0.96 o 
 -11   4   6     1356.97     1439.38     16.36 o 
 -10   4   6      308.51      313.22      4.18 o 
  -9   4   6       80.62       76.90      1.47 o 
  -8   4   6        0.01        0.06      0.39 o 
  -7   4   6       23.50       22.93      0.81 o 
  -6   4   6      427.41      432.68      5.00 o 
  -5   4   6      494.28      460.62      4.09 o 
  -4   4   6     2578.52     2555.60     21.46 o 
  -3   4   6       85.82       92.47      1.07 o 
  -2   4   6      110.65      102.21      1.30 o 
  -1   4   6      629.78      630.06      6.17 o 
   0   4   6        8.98       10.39      0.65 o 
   1   4   6        1.15        1.37      0.31 o 
   2   4   6       45.08       45.94      0.90 o 
   3   4   6       22.27       21.14      0.75 o 
   4   4   6     1238.80     1213.33     14.02 o 
   5   4   6      519.62      528.26      5.55 o 
 -10   5   6       22.91       23.81      1.45 o 
  -9   5   6        0.47        1.13      0.46 o 
  -8   5   6      459.58      429.87      5.26 o 
  -7   5   6       94.12       89.38      1.22 o 
  -6   5   6       78.41       81.61      1.13 o 
  -5   5   6       36.58       32.06      0.59 o 
  -4   5   6      308.46      297.41      2.77 o 
  -3   5   6      271.75      265.06      2.79 o 
  -2   5   6      194.25      185.99      2.09 o 
  -1   5   6      463.58      469.57      4.71 o 
   0   5   6      118.30      125.71      1.56 o 
   1   5   6      471.07      483.92      4.91 o 
   2   5   6       91.33       91.51      1.33 o 
   3   5   6      270.77      265.60      3.01 o 
   4   5   6       23.06       24.01      0.71 o 
   5   5   6       20.88       21.17      0.71 o 
 -10   6   6       77.60       75.08      2.44 o 
  -9   6   6       26.25       22.75      0.90 o 
  -8   6   6       44.66       45.33      1.10 o 
  -7   6   6       10.91       11.36      0.61 o 
  -6   6   6       12.05       13.71      0.92 o 
  -5   6   6      206.23      205.61      2.26 o 
  -4   6   6      481.23      472.26      4.21 o 
  -3   6   6        4.78        4.29      0.27 o 
  -2   6   6      204.87      206.27      2.28 o 
  -1   6   6       47.73       50.79      0.84 o 
   0   6   6      154.99      163.97      1.94 o 
   1   6   6       54.42       55.39      0.97 o 
   2   6   6      150.84      151.31      1.91 o 
   3   6   6       41.89       40.16      0.88 o 
   4   6   6      131.02      130.61      1.82 o 
 -10   7   6       94.60       91.67      2.80 o 
  -9   7   6       42.77       48.87      1.21 o 
  -8   7   6       27.15       18.54      0.77 o 
  -7   7   6      641.68      628.95     10.02 o 
  -6   7   6      592.59      590.90      6.84 o 
  -5   7   6      261.49      257.22      2.75 o 
  -4   7   6       94.03       93.56      1.40 o 
  -3   7   6       21.01       19.48      0.75 o 
  -2   7   6       44.23       41.86      1.00 o 
  -1   7   6      357.00      354.48      3.68 o 
   0   7   6     1699.82     1735.96     16.40 o 
   1   7   6      430.42      431.47      4.47 o 
   2   7   6      136.33      135.67      1.78 o 
   3   7   6       30.90       29.02      0.80 o 
   4   7   6      262.56      254.53      2.98 o 
  -9   8   6       52.37       53.00      1.26 o 
  -8   8   6      101.28       98.06      1.71 o 
  -7   8   6      166.86      161.36      2.55 o 
  -6   8   6      181.45      176.33      3.18 o 
  -5   8   6        2.04        0.47      0.66 o 
  -4   8   6     1815.17     1792.38     27.79 o 
  -3   8   6      322.03      319.81      5.06 o 
  -2   8   6        1.09        1.40      0.42 o 
  -1   8   6        4.25        3.15      0.47 o 
   0   8   6       39.54       42.54      0.80 o 
   1   8   6       23.78       25.30      0.76 o 
   2   8   6       23.38       24.71      0.71 o 
   3   8   6       33.39       30.53      0.83 o 
   4   8   6     1005.12     1002.21     11.59 o 
  -9   9   6      219.08      230.63      5.70 o 
  -8   9   6       10.69       10.92      0.67 o 
  -7   9   6        1.49        1.97      0.43 o 
  -6   9   6       34.63       36.20      0.90 o 
  -5   9   6       41.12       35.52      1.32 o 
  -4   9   6      511.01      485.18     13.69 o 
  -3   9   6      522.80      506.24      7.56 o 
  -2   9   6      256.95      249.55      4.17 o 
  -1   9   6        0.70        1.12      0.42 o 
   0   9   6       11.47       10.22      0.67 o 
   1   9   6       21.37       21.13      0.64 o 
   2   9   6       33.13       32.45      0.81 o 
   3   9   6      967.23      929.54     10.01 o 
  -8  10   6       36.25       35.34      1.01 o 
  -7  10   6       18.91       17.70      0.88 o 
  -6  10   6       24.84       26.49      1.69 o 
  -5  10   6      622.36      630.43     10.26 o 
  -4  10   6       15.26       14.86      1.02 o 
  -3  10   6      378.87      361.58      5.71 o 
  -2  10   6      232.89      228.89      3.97 o 
  -1  10   6      232.36      239.81      4.12 o 
   0  10   6        8.43        7.16      0.82 o 
   1  10   6        7.44        8.09      0.63 o 
   2  10   6      143.31      144.53      2.34 o 
  -7  11   6        7.66        6.87      0.95 o 
  -6  11   6      253.24      253.84      5.75 o 
  -5  11   6      275.37      291.64      4.89 o 
  -4  11   6       15.35       16.64      1.90 o 
  -3  11   6        3.37        3.34      0.99 o 
  -2  11   6       79.64       79.29      1.97 o 
  -1  11   6      523.90      523.64      7.93 o 
   0  11   6       87.12       98.77      3.07 o 
   1  11   6      556.31      558.53      8.48 o 
  -6  12   6       62.66       60.58      1.80 o 
  -5  12   6        0.52        0.67      0.65 o 
  -4  12   6       16.62       16.94      1.55 o 
  -3  12   6        0.64        0.39      0.64 o 
  -2  12   6       47.20       46.72      1.59 o 
  -1  12   6        1.97        2.70      0.72 o 
   0  12   6       18.55       17.21      1.15 o 
 -11   1   7        4.43        4.13      0.72 o 
 -10   1   7      128.83      133.53      2.67 o 
  -9   1   7      324.06      334.19      5.24 o 
  -8   1   7      366.83      361.75      4.49 o 
  -7   1   7      375.92      369.32      3.40 o 
  -6   1   7        3.91        4.20      0.31 o 
  -5   1   7        0.04       -0.24      0.24 o 
  -4   1   7      161.08      164.71      1.76 o 
  -3   1   7      554.13      545.81      4.81 o 
  -2   1   7      642.39      631.44      5.51 o 
  -1   1   7      370.80      389.57      3.57 o 
   0   1   7       23.22       28.84      0.63 o 
   1   1   7       96.58      103.20      1.68 o 
   2   1   7      102.18      104.48      1.74 o 
   3   1   7       17.87       18.39      0.71 o 
   4   1   7       57.29       55.29      1.11 o 
 -11   2   7       26.84       28.06      1.27 o 
 -10   2   7       12.07       11.96      0.92 o 
  -9   2   7        0.10       -0.13      0.43 o 
  -8   2   7      244.24      248.86      2.81 o 
  -7   2   7      537.40      532.15      4.73 o 
  -6   2   7      391.21      393.55      3.59 o 
  -5   2   7      199.44      185.07      1.87 o 
  -4   2   7     1339.05     1324.55     11.14 o 
  -3   2   7      534.98      530.20      4.69 o 
  -2   2   7       69.75       70.79      0.94 o 
  -1   2   7        0.08       -0.24      0.24 o 
   0   2   7       27.12       29.11      0.64 o 
   1   2   7      252.56      255.96      2.86 o 
   2   2   7     1348.91     1362.64     15.02 o 
   3   2   7     1476.32     1459.68     16.12 o 
   4   2   7      228.28      230.52      3.46 o 
 -10   3   7       49.20       49.39      1.33 o 
  -9   3   7      111.92      116.72      1.93 o 
  -8   3   7       39.91       40.17      0.83 o 
  -7   3   7      302.32      297.23      3.17 o 
  -6   3   7       76.72       71.40      0.96 o 
  -5   3   7       90.51       88.28      1.09 o 
  -4   3   7      218.61      214.90      2.12 o 
  -3   3   7      121.23      119.40      1.35 o 
  -2   3   7      148.75      144.32      1.73 o 
  -1   3   7       94.25      101.20      1.37 o 
   0   3   7      134.61      140.71      1.76 o 
   1   3   7        0.45        0.78      0.32 o 
   2   3   7        5.43        7.32      0.49 o 
   3   3   7        0.07        1.01      0.47 o 
   4   3   7        0.12        0.10      0.44 o 
 -10   4   7       28.12       29.23      1.01 o 
  -9   4   7        0.58        0.94      0.47 o 
  -8   4   7       27.99       30.35      1.06 o 
  -7   4   7      111.07      114.66      1.73 o 
  -6   4   7       45.16       46.30      0.77 o 
  -5   4   7       15.52       15.00      0.48 o 
  -4   4   7       79.53       81.96      1.12 o 
  -3   4   7      123.50      124.27      1.38 o 
  -2   4   7        0.01        0.18      0.34 o 
  -1   4   7       58.94       56.59      0.94 o 
   0   4   7       32.07       32.28      0.73 o 
   1   4   7        5.55        4.42      0.40 o 
   2   4   7      123.55      118.56      1.76 o 
   3   4   7       93.67       93.22      1.33 o 
   4   4   7       41.87       42.26      1.39 o 
 -10   5   7      241.66      258.81      3.62 o 
  -9   5   7      277.46      282.85      4.00 o 
  -8   5   7      672.46      673.34     10.68 o 
  -7   5   7      258.71      256.78      2.81 o 
  -6   5   7        0.06        0.05      0.29 o 
  -5   5   7        9.91        8.45      0.43 o 
  -4   5   7      116.29      115.24      1.32 o 
  -3   5   7      773.70      779.92      7.60 o 
  -2   5   7      670.23      664.86      6.55 o 
  -1   5   7      525.70      525.69      5.30 o 
   0   5   7        0.56        0.36      0.30 o 
   1   5   7      146.69      151.76      1.93 o 
   2   5   7      155.51      156.90      2.02 o 
   3   5   7       44.74       42.81      0.99 o 
 -10   6   7        5.35        6.23      0.62 o 
  -9   6   7       16.67       18.46      0.85 o 
  -8   6   7       89.53       95.22      1.67 o 
  -7   6   7      160.55      160.90      2.32 o 
  -6   6   7      110.00      112.35      1.47 o 
  -5   6   7       47.61       45.74      0.75 o 
  -4   6   7      681.23      670.33      5.89 o 
  -3   6   7      186.95      192.76      2.21 o 
  -2   6   7       38.17       41.19      0.77 o 
  -1   6   7       55.86       58.45      0.98 o 
   0   6   7       16.58       17.57      0.60 o 
   1   6   7      106.64      111.00      1.57 o 
   2   6   7      778.46      787.63      7.86 o 
   3   6   7      774.23      771.60      7.75 o 
  -9   7   7       18.93       20.25      0.84 o 
  -8   7   7        0.20       -0.41      0.41 o 
  -7   7   7      122.03      120.84      1.89 o 
  -6   7   7      150.18      144.98      2.50 o 
  -5   7   7      372.70      370.72      3.84 o 
  -4   7   7      214.33      214.19      2.42 o 
  -3   7   7        9.80        9.19      0.44 o 
  -2   7   7       12.38       13.79      0.62 o 
  -1   7   7       19.99       19.62      0.60 o 
   0   7   7      138.26      141.03      1.81 o 
   1   7   7      151.08      148.65      1.93 o 
   2   7   7       34.21       34.95      1.10 o 
  -9   8   7        3.07        3.69      0.55 o 
  -8   8   7       48.10       51.46      1.18 o 
  -7   8   7      218.81      218.33      2.97 o 
  -6   8   7      104.96      104.08      2.05 o 
  -5   8   7       94.51       97.70      1.67 o 
  -4   8   7       32.32       32.51      1.29 o 
  -3   8   7      249.02      251.88      3.38 o 
  -2   8   7       15.84       15.70      0.80 o 
  -1   8   7      102.70      103.22      1.81 o 
   0   8   7       89.48       84.67      1.61 o 
   1   8   7        5.16        5.88      0.54 o 
   2   8   7      170.84      172.42      2.22 o 
  -8   9   7      201.51      211.62      3.00 o 
  -7   9   7      165.06      170.65      3.29 o 
  -6   9   7       39.62       38.22      1.44 o 
  -5   9   7        4.90        3.56      0.74 o 
  -4   9   7       59.81       59.96      1.75 o 
  -3   9   7      797.75      785.98     12.91 o 
  -2   9   7      226.86      234.72      3.25 o 
  -1   9   7      187.47      190.61      2.78 o 
   0   9   7       44.90       38.59      1.18 o 
   1   9   7       55.44       53.20      1.32 o 
  -7  10   7       22.14       23.03      1.80 o 
  -6  10   7        3.52        5.19      0.80 o 
  -5  10   7       81.10       79.29      2.07 o 
  -4  10   7        2.18        2.08      0.67 o 
  -3  10   7       26.88       27.76      1.22 o 
  -2  10   7       86.09       89.63      2.19 o 
  -1  10   7      122.58      128.85      2.89 o 
   0  10   7       77.72       82.91      1.85 o 
  -5  11   7      249.31      251.90      4.44 o 
  -4  11   7       61.48       63.33      1.84 o 
  -3  11   7        1.81        0.67      0.70 o 
  -2  11   7      165.04      168.23      3.32 o 
  -1  11   7       21.29       21.49      1.22 o 
 -10   0   8       77.68       80.70      2.82 o 
  -9   0   8        1.39        1.76      0.85 o 
  -8   0   8      672.63      692.16     11.15 o 
  -7   0   8     2497.72     2470.28     32.32 o 
  -6   0   8      647.46      637.36      8.82 o 
  -5   0   8      404.98      409.67      5.93 o 
  -4   0   8       72.42       70.20      1.55 o 
  -3   0   8        0.00       -0.39      0.40 o 
  -2   0   8       29.23       27.86      1.27 o 
  -1   0   8       67.14       75.77      1.80 o 
   0   0   8     4184.01     4094.16     54.42 o 
   1   0   8      112.57      128.65      2.52 o 
   2   0   8      180.00      175.06      3.17 o 
 -10   1   8      141.08      144.02      3.53 o 
  -9   1   8        6.10        5.53      1.62 o 
  -8   1   8       70.53       72.86      1.35 o 
  -7   1   8       16.58       20.36      1.60 o 
  -6   1   8       42.90       42.56      0.84 o 
  -5   1   8      128.63      131.36      1.66 o 
  -4   1   8      331.43      327.36      3.45 o 
  -3   1   8        0.69        0.12      0.30 o 
  -2   1   8       45.87       43.50      0.85 o 
  -1   1   8       18.20       10.63      0.53 o 
   0   1   8      496.22      490.03      6.51 o 
   1   1   8       13.52        9.90      0.55 o 
   2   1   8        1.65        1.67      0.67 o 
 -10   2   8       23.90       24.26      1.17 o 
  -9   2   8       78.23       78.58      1.89 o 
  -8   2   8      131.44      129.97      2.22 o 
  -7   2   8       82.99       80.88      1.21 o 
  -6   2   8       69.07       72.76      1.13 o 
  -5   2   8       66.14       66.30      1.06 o 
  -4   2   8       34.96       34.00      0.77 o 
  -3   2   8       12.87       12.34      0.54 o 
  -2   2   8        6.93        6.83      0.43 o 
  -1   2   8       79.03       76.66      1.27 o 
   0   2   8       52.68       48.77      0.98 o 
   1   2   8      220.52      209.43      2.92 o 
   2   2   8        0.80        0.56      0.38 o 
 -10   3   8      387.36      397.84      6.23 o 
  -9   3   8       77.96       78.99      1.89 o 
  -8   3   8       10.40        9.16      1.16 o 
  -7   3   8        8.47        7.76      0.46 o 
  -6   3   8      124.09      126.83      1.63 o 
  -5   3   8      841.84      834.58      7.24 o 
  -4   3   8       11.35       11.68      0.48 o 
  -3   3   8      378.86      367.02      3.43 o 
  -2   3   8      165.57      164.09      1.99 o 
  -1   3   8      365.76      370.59      3.90 o 
   0   3   8      105.37      110.81      1.80 o 
   1   3   8       17.03       14.17      0.66 o 
   2   3   8       46.49       44.63      1.14 o 
  -9   4   8       19.29       21.75      1.08 o 
  -8   4   8       34.40       34.77      1.18 o 
  -7   4   8      765.73      772.09      7.94 o 
  -6   4   8      559.33      560.37      5.01 o 
  -5   4   8      596.43      598.26      5.31 o 
  -4   4   8        3.36        3.67      0.32 o 
  -3   4   8       20.11       19.69      0.56 o 
  -2   4   8       58.14       56.71      0.91 o 
  -1   4   8      239.63      242.98      2.76 o 
   0   4   8     1568.28     1566.79     17.19 o 
   1   4   8      394.04      407.15      5.01 o 
   2   4   8      185.63      180.52      2.64 o 
  -9   5   8       26.47       26.63      1.13 o 
  -8   5   8      167.20      161.23      2.41 o 
  -7   5   8       78.75       81.41      1.48 o 
  -6   5   8       22.03       21.26      0.58 o 
  -5   5   8       27.79       29.29      0.65 o 
  -4   5   8       55.64       51.43      0.84 o 
  -3   5   8       72.46       69.45      0.99 o 
  -2   5   8        1.34        0.48      0.29 o 
  -1   5   8       79.19       74.81      1.20 o 
   0   5   8      115.79      116.64      2.01 o 
   1   5   8       11.59       13.96      0.77 o 
  -9   6   8      171.28      164.36      3.27 o 
  -8   6   8       55.28       51.43      1.19 o 
  -7   6   8        9.61        8.04      0.73 o 
  -6   6   8      255.76      264.63      2.92 o 
  -5   6   8       78.44       79.43      1.08 o 
  -4   6   8       14.81       13.30      0.49 o 
  -3   6   8       60.16       59.38      1.01 o 
  -2   6   8       42.15       40.91      0.94 o 
  -1   6   8      106.14      107.92      1.55 o 
   0   6   8        6.95        9.05      0.94 o 
   1   6   8      398.75      399.27      4.32 o 
  -8   7   8       17.68       15.80      0.79 o 
  -7   7   8        4.22        4.10      0.51 o 
  -6   7   8      127.64      130.11      2.69 o 
  -5   7   8      738.05      731.08      8.43 o 
  -4   7   8        2.02        2.55      0.47 o 
  -3   7   8      319.87      305.60      3.47 o 
  -2   7   8       99.57      101.92      1.79 o 
  -1   7   8      438.57      440.23      5.45 o 
   0   7   8       27.64       28.72      1.66 o 
  -7   8   8       61.35       65.57      1.92 o 
  -6   8   8      184.82      192.63      3.59 o 
  -5   8   8      369.54      362.14      4.56 o 
  -4   8   8        0.82        1.70      0.50 o 
  -3   8   8      167.97      169.93      2.58 o 
  -2   8   8      106.42      105.48      1.90 o 
  -1   8   8      242.88      244.11      4.08 o 
  -6   9   8        3.75        2.99      0.77 o 
  -5   9   8       14.08        9.84      1.00 o 
  -4   9   8      853.46      834.33     16.79 o 
  -3   9   8      360.62      342.95      9.66 o 
  -2   9   8       20.70       20.37      0.94 o 
  -9   1   9        0.00        0.68      0.62 o 
  -8   1   9       52.69       58.48      1.08 o 
  -7   1   9      140.60      147.58      1.88 o 
  -6   1   9        8.20        8.31      0.62 o 
  -5   1   9        8.34        8.07      0.47 o 
  -4   1   9      121.50      119.07      1.67 o 
  -3   1   9      326.52      332.44      3.58 o 
  -2   1   9      105.86      108.75      1.56 o 
  -1   1   9        5.53        5.11      0.47 o 
   0   1   9        1.17        0.85      0.55 o 
  -8   2   9      868.95      915.52     10.31 o 
  -7   2   9       97.29      105.00      1.49 o 
  -6   2   9        9.48        8.52      0.49 o 
  -5   2   9        0.18       -0.43      0.61 o 
  -4   2   9       43.52       41.61      1.38 o 
  -3   2   9      544.29      547.17      5.55 o 
  -2   2   9      934.71      948.73      9.20 o 
  -1   2   9      327.91      334.90      4.11 o 
   0   2   9       24.65       23.73      1.09 o 
  -8   3   9        7.00        9.78      0.81 o 
  -7   3   9        7.29        9.24      0.88 o 
  -6   3   9       10.99       10.25      0.51 o 
  -5   3   9        0.86        0.88      0.35 o 
  -4   3   9        0.32        0.63      0.40 o 
  -3   3   9      112.58      112.26      1.57 o 
  -2   3   9       81.89       85.18      1.34 o 
  -1   3   9       15.45       17.24      0.70 o 
   0   3   9       67.83       62.79      2.40 o 
  -8   4   9       19.35       20.76      1.03 o 
  -7   4   9       22.63       23.21      0.71 o 
  -6   4   9       14.66       14.30      0.60 o 
  -5   4   9       29.58       27.60      0.73 o 
  -4   4   9        0.59        0.39      0.36 o 
  -3   4   9       16.47       17.97      0.66 o 
  -2   4   9      118.46      117.75      1.65 o 
  -1   4   9       11.64       13.13      0.71 o 
  -7   5   9      214.02      222.11      4.90 o 
  -6   5   9       30.78       29.07      0.75 o 
  -5   5   9       24.10       23.73      0.74 o 
  -4   5   9      188.81      190.48      2.47 o 
  -3   5   9      359.46      361.07      3.85 o 
  -2   5   9      113.86      112.74      1.59 o 
  -1   5   9       19.64       16.51      1.48 o 
  -6   6   9       53.39       50.93      2.19 o 
  -5   6   9       22.99       21.90      0.87 o 
  -4   6   9       55.13       55.70      1.26 o 
  -3   6   9      295.72      289.18      4.68 o 
  -2   6   9      461.24      474.82      7.10 o 
  -4   7   9      143.64      132.63      3.88 o 
                                                 
